# Supplementary material for: N-[4-Acetyl-5-(4-fluoro­phen­yl)-4,5-di­hydro-1,3,4-thia­diazol-2-yl]acetamide
Source: Acta Crystallogr Sect E Struct Rep Online. 2013 Apr 13;69(Pt 5):o701–2. doi: 10.1107/S1600536813009367 (PMC3648237; doi:10.1107/S1600536813009367)
Supplement: Supplementary file 1 [file e-69-0o701-sup1.cif]

##############################################################################
#                                                                            #
# This CIF contains the data in a paper accepted for publication in          #
# Acta Crystallographica Section E. It conforms to the requirements of       #
# Notes for Authors for Acta Crystallographica Section E, and has been       #
# peer reviewed under the auspices of the IUCr Commission on Journals.       #
#                                                                            #
# Full details of the Crystallographic Information File format               #
# are given in the paper "The Crystallographic Information File (CIF):       #
# a New Standard Archive File for Crystallography" by S. R. Hall, F. H.      #
# Allen and I. D. Brown [Acta Cryst. (1991), A47, 655-685].                  #
#                                                                            #
# The current version of the core CIF dictionary is obtainable from          #
# ftp://ftp.iucr.org/pub/cif_core.dic.                                       #
#                                                                            #
# Software is freely available for graphical display of the structure(s)     #
# in this CIF. For information consult the CIF software page                 #
# http://www.iucr.org/resources/cif/software.                                #
#                                                                            #
# This file may be used for bona fide research purposes within the           #
# scientific community so long as proper attribution is given to the journal # 
# article from which it was obtained.                                        #
#                                                                            #
##############################################################################
data_I
_audit_creation_method     SHELXL-97
_chemical_name_systematic
;\
<i>N</i>-[4-Acetyl-5-(4-fluorophenyl)-4,5-dihydro-1,3,4-thiadiazol-\
2-yl]acetamide
;
_chemical_name_common     ?
_chemical_formula_moiety     'C12 H12 F N3 O2 S'
_chemical_formula_sum     'C12 H12 F N3 O2 S'
_chemical_formula_iupac     'C12 H12 F N3 O2 S'
_chemical_formula_weight     281.31
_chemical_melting_point     490
_symmetry_cell_setting     monoclinic
_symmetry_space_group_name_H-M     'P 21/c'
_symmetry_space_group_name_Hall     '-P 2ybc'
loop_
    _symmetry_equiv_pos_as_xyz
    'x, y, z'
    '-x, y+1/2, -z+1/2'
    '-x, -y, -z'
    'x, -y-1/2, z-1/2'
_cell_length_a     9.5061(6)
_cell_length_b     11.2152(7)
_cell_length_c     12.7752(7)
_cell_angle_alpha     90.00
_cell_angle_beta     101.823(4)
_cell_angle_gamma     90.00
_cell_volume     1333.11(14)
_cell_formula_units_Z     4
_cell_measurement_reflns_used     2352
_cell_measurement_theta_min     2.19
_cell_measurement_theta_max     25.00
_cell_measurement_temperature     296(2)
_exptl_crystal_description     Plate
_exptl_crystal_colour     colourless
_exptl_crystal_size_max     0.24
_exptl_crystal_size_mid     0.20
_exptl_crystal_size_min     0.12
_exptl_crystal_density_diffrn     1.402
_exptl_crystal_density_meas     ?
_exptl_crystal_density_method     'not measured'
_exptl_crystal_F_000     584
_exptl_absorpt_coefficient_mu     0.256
_exptl_absorpt_correction_type     multi-scan
_exptl_absorpt_process_details     '(SADABS; Sheldrick, 2007)'
_exptl_absorpt_correction_T_min     0.7700
_exptl_absorpt_correction_T_max     1.0000
_exptl_special_details
;
Spectroscopic data IR (KBr); 3233, 2799, 1646, 1626, 1H NMR (300 MHz, CDCl3, \d
p.p.m.): 2.11 (s, 3H, CH3 of NHCOCH3), 2.24 (s, 3H, CH3 of --NCOCH3), 4.70 (s,
1H, C---H of C5---H), 6.85--7.10 (m, 4H, Ar---H), 11.77 (s, 1H, NHCO), MS
(m/<i>z</i>, 70 eV); 282 (<i>M</i>^+1^, 20), 239 (26), 204 (100).
;
_diffrn_ambient_temperature     296(2)
_diffrn_radiation_type     MoK\a
_diffrn_radiation_wavelength     0.71073
_diffrn_radiation_source     'fine-focus sealed tube'
_diffrn_radiation_monochromator     graphite
_diffrn_measurement_device_type     'Bruker SMART CCD area-detector'
_diffrn_measurement_method     '\w and \f scans'
_diffrn_detector_area_resol_mean     ?
_diffrn_reflns_number     11372
_diffrn_reflns_av_R_equivalents     0.0242
_diffrn_reflns_av_sigmaI/netI     0.0200
_diffrn_reflns_theta_min     2.19
_diffrn_reflns_theta_max     25.00
_diffrn_reflns_theta_full     25.00
_diffrn_measured_fraction_theta_max     1.000
_diffrn_measured_fraction_theta_full     1.000
_diffrn_reflns_limit_h_min     -11
_diffrn_reflns_limit_h_max     11
_diffrn_reflns_limit_k_min     -13
_diffrn_reflns_limit_k_max     12
_diffrn_reflns_limit_l_min     -15
_diffrn_reflns_limit_l_max     15
_diffrn_standards_number     0
_diffrn_standards_interval_count     ?
_diffrn_standards_interval_time     ?
_diffrn_standards_decay_%     ?
_refine_special_details
;
Refinement of <i>F</i>^2^ against ALL reflections. The weighted <i>R</i>-factor
<i>wR</i> and goodness of fit <i>S</i> are based on <i>F</i>^2^, conventional
<i>R</i>-factors <i>R</i> are based on <i>F</i>, with <i>F</i> set to zero for
negative <i>F</i>^2^. The threshold expression of <i>F</i>^2^ >
2\s(<i>F</i>^2^) is used only for calculating <i>R</i>-factors(gt) <i>etc</i>.
and is not relevant to the choice of reflections for refinement.
<i>R</i>-factors based on <i>F</i>^2^ are statistically about twice as large
as those based on <i>F</i>, and <i>R</i>- factors based on ALL data will be
even larger.
;
_reflns_number_total     2352
_reflns_number_gt     2035
_reflns_threshold_expression     I>2\s(I)
_refine_ls_structure_factor_coef     Fsqd
_refine_ls_matrix_type     full
_refine_ls_R_factor_all     0.0466
_refine_ls_R_factor_gt     0.0407
_refine_ls_wR_factor_gt     0.1175
_refine_ls_wR_factor_ref     0.1214
_refine_ls_goodness_of_fit_ref     1.068
_refine_ls_restrained_S_all     1.068
_refine_ls_number_reflns     2352
_refine_ls_number_parameters     172
_refine_ls_number_restraints     0
_refine_ls_hydrogen_treatment     constr
_refine_ls_weighting_scheme     calc
_refine_ls_weighting_details
         'calc w=1/[\s^2^(Fo^2^)+(0.0619P)^2^+0.7142P] where P=(Fo^2^+2Fc^2^)/3'
_atom_sites_solution_hydrogens     geom
_atom_sites_solution_primary     direct
_atom_sites_solution_secondary     difmap
_refine_ls_shift/su_max     0.000
_refine_ls_shift/su_mean     0.000
_refine_diff_density_max     0.424
_refine_diff_density_min     -0.336
_refine_ls_extinction_method     none
_refine_ls_extinction_coef     .
loop_
    _atom_type_symbol
    _atom_type_description
    _atom_type_scat_dispersion_real
    _atom_type_scat_dispersion_imag
    _atom_type_scat_source
    'C' 'C' 0.0033 0.0016
                         'International Tables Vol C Tables 4.2.6.8 and 6.1.1.4'
    'H' 'H' 0.0000 0.0000
                         'International Tables Vol C Tables 4.2.6.8 and 6.1.1.4'
    'F' 'F' 0.0171 0.0103
                         'International Tables Vol C Tables 4.2.6.8 and 6.1.1.4'
    'N' 'N' 0.0061 0.0033
                         'International Tables Vol C Tables 4.2.6.8 and 6.1.1.4'
    'O' 'O' 0.0106 0.0060
                         'International Tables Vol C Tables 4.2.6.8 and 6.1.1.4'
    'S' 'S' 0.1246 0.1234
                         'International Tables Vol C Tables 4.2.6.8 and 6.1.1.4'
_computing_data_collection     'SMART (Bruker, 2001)'
_computing_cell_refinement     'SAINT (Bruker, 2001)'
_computing_data_reduction     'SAINT (Bruker, 2001)'
_computing_structure_solution     'SHELXS97 (Sheldrick, 2008)'
_computing_structure_refinement     'SHELXL97 (Sheldrick, 2008)'
_computing_molecular_graphics     'ORTEP-3 for Windows (Farrugia, 2012)'
_computing_publication_material     'SHELXL97 (Sheldrick, 2008)'
loop_
    _atom_site_type_symbol
    _atom_site_label
    _atom_site_fract_x
    _atom_site_fract_y
    _atom_site_fract_z
    _atom_site_U_iso_or_equiv
    _atom_site_adp_type
    _atom_site_calc_flag
    _atom_site_refinement_flags
    _atom_site_occupancy
    _atom_site_symmetry_multiplicity
    _atom_site_disorder_assembly
    _atom_site_disorder_group
    F F1 -0.11204(19) 0.1673(2) 0.41894(18) 0.1026(7) Uani d . 1 1 . .
    S S2 0.32591(7) 0.09255(5) 0.09191(4) 0.0449(2) Uani d . 1 1 . .
    O O3 0.2686(2) -0.01822(15) -0.09810(14) 0.0665(5) Uani d . 1 1 . .
    O O4 0.56411(17) 0.11842(14) 0.42490(13) 0.0472(4) Uani d . 1 1 . .
    N N5 0.3591(2) -0.14036(15) 0.03899(13) 0.0407(4) Uani d . 1 1 . .
    H H5 0.3826 -0.2127 0.0571 0.049 Uiso calc R 1 1 . .
    N N6 0.45429(18) -0.08120(15) 0.21164(13) 0.0367(4) Uani d . 1 1 . .
    N N7 0.46451(18) 0.01994(15) 0.27693(14) 0.0374(4) Uani d . 1 1 . .
    C C8 0.0057(3) 0.1564(3) 0.3747(2) 0.0626(7) Uani d . 1 1 . .
    C C9 0.0942(3) 0.2522(2) 0.3768(2) 0.0558(6) Uani d . 1 1 . .
    H H9 0.0750 0.3239 0.4076 0.067 Uiso calc R 1 1 . .
    C C10 0.2141(2) 0.2394(2) 0.33124(17) 0.0441(5) Uani d . 1 1 . .
    H H10 0.2768 0.3032 0.3321 0.053 Uiso calc R 1 1 . .
    C C11 0.2413(2) 0.13353(19) 0.28503(16) 0.0372(5) Uani d . 1 1 . .
    C C12 0.1473(3) 0.0389(2) 0.2839(2) 0.0551(6) Uani d . 1 1 . .
    H H12 0.1645 -0.0327 0.2520 0.066 Uiso calc R 1 1 . .
    C C13 0.0287(3) 0.0497(3) 0.3296(3) 0.0677(8) Uani d . 1 1 . .
    H H13 -0.0340 -0.0140 0.3297 0.081 Uiso calc R 1 1 . .
    C C14 0.3719(2) 0.12171(18) 0.23621(16) 0.0375(5) Uani d . 1 1 . .
    H H14 0.4283 0.1953 0.2490 0.045 Uiso calc R 1 1 . .
    C C15 0.3864(2) -0.05435(18) 0.11717(16) 0.0358(5) Uani d . 1 1 . .
    C C16 0.2973(3) -0.1186(2) -0.06565(17) 0.0453(5) Uani d . 1 1 . .
    C C17 0.2681(3) -0.2264(2) -0.1344(2) 0.0604(7) Uani d . 1 1 . .
    H H17A 0.2994 -0.2961 -0.0925 0.091 Uiso calc R 1 1 . .
    H H17B 0.3192 -0.2206 -0.1917 0.091 Uiso calc R 1 1 . .
    H H17C 0.1669 -0.2321 -0.1635 0.091 Uiso calc R 1 1 . .
    C C18 0.5596(2) 0.02706(18) 0.37069(16) 0.0363(5) Uani d . 1 1 . .
    C C19 0.6546(3) -0.0775(2) 0.40480(18) 0.0478(6) Uani d . 1 1 . .
    H H19A 0.6340 -0.1389 0.3515 0.072 Uiso calc R 1 1 . .
    H H19B 0.6377 -0.1074 0.4716 0.072 Uiso calc R 1 1 . .
    H H19C 0.7533 -0.0536 0.4134 0.072 Uiso calc R 1 1 . .
loop_
    _atom_site_aniso_label
    _atom_site_aniso_U_11
    _atom_site_aniso_U_22
    _atom_site_aniso_U_33
    _atom_site_aniso_U_12
    _atom_site_aniso_U_13
    _atom_site_aniso_U_23
    F1 0.0620(10) 0.1312(19) 0.1269(17) 0.0023(11) 0.0478(11) -0.0189(15)
    S2 0.0679(4) 0.0285(3) 0.0365(3) 0.0074(2) 0.0066(3) 0.0035(2)
    O3 0.1095(15) 0.0395(10) 0.0444(9) 0.0104(10) 0.0014(9) 0.0058(8)
    O4 0.0573(9) 0.0333(8) 0.0485(9) -0.0053(7) 0.0049(7) -0.0088(7)
    N5 0.0608(11) 0.0261(9) 0.0339(9) 0.0035(8) 0.0064(8) 0.0009(7)
    N6 0.0464(10) 0.0272(9) 0.0352(9) 0.0023(7) 0.0055(7) -0.0024(7)
    N7 0.0465(10) 0.0263(9) 0.0373(9) 0.0032(7) 0.0038(7) -0.0032(7)
    C8 0.0439(13) 0.082(2) 0.0635(16) 0.0081(13) 0.0142(12) -0.0031(15)
    C9 0.0545(14) 0.0586(16) 0.0519(14) 0.0122(12) 0.0057(11) -0.0124(12)
    C10 0.0479(12) 0.0374(12) 0.0440(12) 0.0021(9) 0.0022(9) -0.0049(10)
    C11 0.0425(11) 0.0306(11) 0.0355(10) 0.0022(9) 0.0007(8) 0.0009(8)
    C12 0.0569(14) 0.0389(13) 0.0706(17) -0.0043(11) 0.0157(12) -0.0055(12)
    C13 0.0537(15) 0.0634(18) 0.089(2) -0.0146(13) 0.0225(14) -0.0058(16)
    C14 0.0481(11) 0.0247(10) 0.0381(11) 0.0007(9) 0.0051(9) 0.0005(8)
    C15 0.0451(11) 0.0272(10) 0.0352(11) 0.0004(9) 0.0083(9) 0.0008(8)
    C16 0.0603(14) 0.0361(12) 0.0377(11) 0.0047(10) 0.0060(10) 0.0030(10)
    C17 0.0867(18) 0.0469(15) 0.0405(13) 0.0070(13) -0.0036(12) -0.0061(11)
    C18 0.0389(10) 0.0315(11) 0.0387(11) -0.0051(8) 0.0082(8) -0.0007(9)
    C19 0.0494(13) 0.0440(14) 0.0452(13) 0.0053(10) -0.0014(10) -0.0028(10)
_geom_special_details
;
All s.u.'s (except the s.u. in the dihedral angle between two l.s. planes) are
estimated using the full covariance matrix. The cell s.u.'s are taken into
account individually in the estimation of s.u.'s in distances, angles and
torsion angles; correlations between s.u.'s in cell parameters are only used
when they are defined by crystal symmetry. An approximate (isotropic)
treatment of cell s.u.'s is used for estimating s.u.'s involving l.s. planes.
;
loop_
    _geom_bond_atom_site_label_1
    _geom_bond_atom_site_label_2
    _geom_bond_site_symmetry_2
    _geom_bond_distance
    _geom_bond_publ_flag
    F1 C8 . 1.359(3) ?
    S2 C15 . 1.753(2) ?
    S2 C14 . 1.835(2) ?
    O3 C16 . 1.211(3) ?
    O4 C18 . 1.233(3) ?
    N5 C16 . 1.368(3) ?
    N5 C15 . 1.374(3) ?
    N5 H5 . 0.8600 ?
    N6 C15 . 1.283(3) ?
    N6 N7 . 1.399(2) ?
    N7 C18 . 1.347(3) ?
    N7 C14 . 1.470(3) ?
    C8 C9 . 1.361(4) ?
    C8 C13 . 1.365(4) ?
    C9 C10 . 1.389(3) ?
    C9 H9 . 0.9300 ?
    C10 C11 . 1.374(3) ?
    C10 H10 . 0.9300 ?
    C11 C12 . 1.386(3) ?
    C11 C14 . 1.505(3) ?
    C12 C13 . 1.376(4) ?
    C12 H12 . 0.9300 ?
    C13 H13 . 0.9300 ?
    C14 H14 . 0.9800 ?
    C16 C17 . 1.487(3) ?
    C17 H17A . 0.9600 ?
    C17 H17B . 0.9600 ?
    C17 H17C . 0.9600 ?
    C18 C19 . 1.490(3) ?
    C19 H19A . 0.9600 ?
    C19 H19B . 0.9600 ?
    C19 H19C . 0.9600 ?
loop_
    _geom_angle_atom_site_label_1
    _geom_angle_atom_site_label_2
    _geom_angle_atom_site_label_3
    _geom_angle_site_symmetry_1
    _geom_angle_site_symmetry_3
    _geom_angle
    _geom_angle_publ_flag
    C15 S2 C14 . . 88.91(9) ?
    C16 N5 C15 . . 124.35(18) ?
    C16 N5 H5 . . 117.8 ?
    C15 N5 H5 . . 117.8 ?
    C15 N6 N7 . . 109.31(17) ?
    C18 N7 N6 . . 122.01(17) ?
    C18 N7 C14 . . 120.85(17) ?
    N6 N7 C14 . . 117.06(16) ?
    F1 C8 C9 . . 118.6(3) ?
    F1 C8 C13 . . 118.1(3) ?
    C9 C8 C13 . . 123.3(2) ?
    C8 C9 C10 . . 117.8(2) ?
    C8 C9 H9 . . 121.1 ?
    C10 C9 H9 . . 121.1 ?
    C11 C10 C9 . . 120.8(2) ?
    C11 C10 H10 . . 119.6 ?
    C9 C10 H10 . . 119.6 ?
    C10 C11 C12 . . 119.2(2) ?
    C10 C11 C14 . . 119.87(19) ?
    C12 C11 C14 . . 120.9(2) ?
    C13 C12 C11 . . 120.7(2) ?
    C13 C12 H12 . . 119.6 ?
    C11 C12 H12 . . 119.6 ?
    C8 C13 C12 . . 118.1(3) ?
    C8 C13 H13 . . 120.9 ?
    C12 C13 H13 . . 120.9 ?
    N7 C14 C11 . . 114.02(17) ?
    N7 C14 S2 . . 102.66(13) ?
    C11 C14 S2 . . 112.67(14) ?
    N7 C14 H14 . . 109.1 ?
    C11 C14 H14 . . 109.1 ?
    S2 C14 H14 . . 109.1 ?
    N6 C15 N5 . . 120.17(19) ?
    N6 C15 S2 . . 118.48(16) ?
    N5 C15 S2 . . 121.34(15) ?
    O3 C16 N5 . . 121.5(2) ?
    O3 C16 C17 . . 123.5(2) ?
    N5 C16 C17 . . 115.0(2) ?
    C16 C17 H17A . . 109.5 ?
    C16 C17 H17B . . 109.5 ?
    H17A C17 H17B . . 109.5 ?
    C16 C17 H17C . . 109.5 ?
    H17A C17 H17C . . 109.5 ?
    H17B C17 H17C . . 109.5 ?
    O4 C18 N7 . . 119.26(19) ?
    O4 C18 C19 . . 122.74(19) ?
    N7 C18 C19 . . 118.00(18) ?
    C18 C19 H19A . . 109.5 ?
    C18 C19 H19B . . 109.5 ?
    H19A C19 H19B . . 109.5 ?
    C18 C19 H19C . . 109.5 ?
    H19A C19 H19C . . 109.5 ?
    H19B C19 H19C . . 109.5 ?
loop_
    _geom_torsion_atom_site_label_1
    _geom_torsion_atom_site_label_2
    _geom_torsion_atom_site_label_3
    _geom_torsion_atom_site_label_4
    _geom_torsion_site_symmetry_1
    _geom_torsion_site_symmetry_2
    _geom_torsion_site_symmetry_3
    _geom_torsion_site_symmetry_4
    _geom_torsion
    _geom_torsion_publ_flag
    C15 N6 N7 C18 . . . . -162.76(18) ?
    C15 N6 N7 C14 . . . . 14.0(2) ?
    F1 C8 C9 C10 . . . . 179.9(2) ?
    C13 C8 C9 C10 . . . . -0.5(4) ?
    C8 C9 C10 C11 . . . . 0.5(4) ?
    C9 C10 C11 C12 . . . . 0.1(3) ?
    C9 C10 C11 C14 . . . . 180.0(2) ?
    C10 C11 C12 C13 . . . . -0.8(4) ?
    C14 C11 C12 C13 . . . . 179.4(2) ?
    F1 C8 C13 C12 . . . . 179.5(3) ?
    C9 C8 C13 C12 . . . . -0.1(5) ?
    C11 C12 C13 C8 . . . . 0.7(4) ?
    C18 N7 C14 C11 . . . . -81.0(2) ?
    N6 N7 C14 C11 . . . . 102.1(2) ?
    C18 N7 C14 S2 . . . . 156.79(16) ?
    N6 N7 C14 S2 . . . . -20.1(2) ?
    C10 C11 C14 N7 . . . . 126.2(2) ?
    C12 C11 C14 N7 . . . . -53.9(3) ?
    C10 C11 C14 S2 . . . . -117.30(19) ?
    C12 C11 C14 S2 . . . . 62.6(2) ?
    C15 S2 C14 N7 . . . . 15.35(14) ?
    C15 S2 C14 C11 . . . . -107.73(16) ?
    N7 N6 C15 N5 . . . . -178.19(17) ?
    N7 N6 C15 S2 . . . . 0.2(2) ?
    C16 N5 C15 N6 . . . . -174.9(2) ?
    C16 N5 C15 S2 . . . . 6.8(3) ?
    C14 S2 C15 N6 . . . . -10.22(18) ?
    C14 S2 C15 N5 . . . . 168.13(18) ?
    C15 N5 C16 O3 . . . . 4.0(4) ?
    C15 N5 C16 C17 . . . . -175.6(2) ?
    N6 N7 C18 O4 . . . . 179.87(18) ?
    C14 N7 C18 O4 . . . . 3.2(3) ?
    N6 N7 C18 C19 . . . . -0.6(3) ?
    C14 N7 C18 C19 . . . . -177.34(18) ?
loop_
    _geom_hbond_atom_site_label_D
    _geom_hbond_atom_site_label_H
    _geom_hbond_atom_site_label_A
    _geom_hbond_site_symmetry_A
    _geom_hbond_distance_DH
    _geom_hbond_distance_HA
    _geom_hbond_distance_DA
    _geom_hbond_angle_DHA
    _geom_hbond_publ_flag
    N5 H5 O4 2_645 0.86 1.96 2.815(2) 171.00 yes
    C10 H10 O3 4_566 0.93 2.58 3.267(3) 131.00 yes
    C17 H17A O4 2_645 0.96 2.46 3.316(3) 148.00 yes
    C19 H19B O4 3_656 0.96 2.55 3.335(3) 139.00 yes
_iucr_refine_instructions_details
;
TITL SJ5312 in P2(1)/c
CELL  0.71073   9.5061  11.2152  12.7752   90.000  101.823   90.000
ZERR     4.00   0.0006   0.0007   0.0007    0.000    0.004    0.000
LATT   1
SYMM  - X, 1/2 + Y, 1/2 - Z
SFAC  C    H    F    N    O    S
UNIT  48   48   4    12   8    4
MERG   2
OMIT     0.00  50.00
FMAP   2
PLAN   20
ACTA
BOND   $H
CONF
L.S.  10
TEMP    23.00
WGHT    0.061900    0.714200
FVAR       0.20005
F1    3   -0.112038    0.167285    0.418940    11.00000    0.06204    0.13118 =
         0.12686   -0.01891    0.04784    0.00232
S2    6    0.325913    0.092549    0.091911    11.00000    0.06789    0.02849 =
         0.03655    0.00354    0.00664    0.00742
O3    5    0.268554   -0.018222   -0.098104    11.00000    0.10950    0.03947 =
         0.04439    0.00575    0.00143    0.01042
O4    5    0.564107    0.118425    0.424905    11.00000    0.05732    0.03328 =
         0.04849   -0.00879    0.00494   -0.00534
N5    4    0.359141   -0.140362    0.038994    11.00000    0.06082    0.02606 =
         0.03386    0.00094    0.00635    0.00347
AFIX  43
H5    2    0.382556   -0.212675    0.057083    11.00000   -1.20000
AFIX   0
N6    4    0.454291   -0.081197    0.211643    11.00000    0.04637    0.02724 =
         0.03517   -0.00239    0.00549    0.00228
N7    4    0.464508    0.019939    0.276929    11.00000    0.04651    0.02630 =
         0.03732   -0.00322    0.00377    0.00316
C8    1    0.005734    0.156405    0.374656    11.00000    0.04385    0.08182 =
         0.06350   -0.00314    0.01422    0.00815
C9    1    0.094194    0.252209    0.376757    11.00000    0.05453    0.05864 =
         0.05188   -0.01244    0.00571    0.01222
AFIX  43
H9    2    0.074986    0.323894    0.407643    11.00000   -1.20000
AFIX   0
C10   1    0.214110    0.239362    0.331241    11.00000    0.04794    0.03742 =
         0.04398   -0.00491    0.00223    0.00212
AFIX  43
H10   2    0.276758    0.303207    0.332071    11.00000   -1.20000
AFIX   0
C11   1    0.241285    0.133525    0.285027    11.00000    0.04246    0.03056 =
         0.03546    0.00087    0.00069    0.00219
C12   1    0.147263    0.038899    0.283935    11.00000    0.05695    0.03892 =
         0.07057   -0.00552    0.01572   -0.00427
AFIX  43
H12   2    0.164474   -0.032682    0.252012    11.00000   -1.20000
AFIX   0
C13   1    0.028724    0.049668    0.329558    11.00000    0.05373    0.06345 =
         0.08931   -0.00578    0.02252   -0.01462
AFIX  43
H13   2   -0.033974   -0.013964    0.329675    11.00000   -1.20000
AFIX   0
C14   1    0.371854    0.121706    0.236208    11.00000    0.04812    0.02475 =
         0.03815    0.00053    0.00511    0.00069
AFIX  13
H14   2    0.428328    0.195312    0.248985    11.00000   -1.20000
AFIX   0
C15   1    0.386369   -0.054347    0.117172    11.00000    0.04513    0.02721 =
         0.03519    0.00079    0.00827    0.00037
C16   1    0.297288   -0.118594   -0.065646    11.00000    0.06028    0.03610 =
         0.03767    0.00298    0.00596    0.00467
C17   1    0.268106   -0.226426   -0.134447    11.00000    0.08675    0.04690 =
         0.04047   -0.00609   -0.00359    0.00699
AFIX  33
H17A  2    0.299375   -0.296137   -0.092492    11.00000   -1.50000
H17B  2    0.319232   -0.220650   -0.191726    11.00000   -1.50000
H17C  2    0.166876   -0.232092   -0.163530    11.00000   -1.50000
AFIX   0
C18   1    0.559598    0.027065    0.370688    11.00000    0.03887    0.03145 =
         0.03866   -0.00068    0.00819   -0.00506
C19   1    0.654618   -0.077530    0.404803    11.00000    0.04937    0.04398 =
         0.04518   -0.00282   -0.00139    0.00534
AFIX  33
H19A  2    0.634023   -0.138879    0.351452    11.00000   -1.50000
H19B  2    0.637748   -0.107444    0.471558    11.00000   -1.50000
H19C  2    0.753299   -0.053648    0.413376    11.00000   -1.50000
HKLF 4
END
;
data_global
_journal_data_validation_number     ?
_journal_date_recd_electronic     2013-03-31
_journal_date_accepted     2013-04-07
_journal_name_full     'Acta Crystallographica, Section E'
_journal_year     2013
_journal_volume     69
_journal_issue      5
_journal_page_first     o701
_journal_page_last     o702
_journal_paper_category     QO
_journal_paper_doi     10.1107/S1600536813009367
_journal_coeditor_code     SJ5314
_publ_contact_author_name     'H.C.Devarajegowda'
_publ_contact_author_address
;
Department of Physics
Yuvaraja's College (Constituent College)
University of Mysore Mysore
Karnataka, India.
;
_publ_contact_author_email     'devarajegowda@yahoo.com, kamchem9@gmail.com'
_publ_contact_author_fax     '+91 0821 2419292'
_publ_contact_author_phone     '+91 0821 2518101'
_publ_section_title
;\
<i>N</i>-[4-Acetyl-5-(4-fluorophenyl)-4,5-dihydro-1,3,4-thiadiazol-2-yl]\
acetamide
;
loop_
    _publ_author_name
    _publ_author_address
    'H. D. Kavitha'
;
Department of Physics
Government Science College
Hassan 573 201
Karnataka, India
;
    'Sheetal B. Marganakop'
;
Department of Studies in Chemistry
Karnataka University
Dharwad 580 003
Karnataka India
;
    'Ravindra R. Kamble'
;
Department of Studies in Chemistry
Karnataka University
Dharwad 580 003
Karnataka India
;
    'K. R. Roopashree'
;
Department of Physics
Yuvaraja's College (Constituent College)
University of Mysore, Mysore 570 005
Karnataka, India
;
    'H. C. Devarajegowda'
;
Department of Physics
Yuvaraja's College (Constituent College)
University of Mysore, Mysore 570 005
Karnataka, India
;
