# Supplementary material for: N-[4-Acetyl-5-(4-fluoro­phen­yl)-4,5-di­hydro-1,3,4-thia­diazol-2-yl]acetamide
Source: Acta Crystallogr Sect E Struct Rep Online. 2013 Apr 13;69(Pt 5):o701–2. doi: 10.1107/S1600536813009367 (PMC3648237; doi:10.1107/S1600536813009367)
Supplement: Supplementary file 2 [file e-69-0o701-Isup2.hkl]

#
# h,k,l, Fc-squared, Fo-squared, sigma(Fo-squared) and status flag
#
data_I
_shelx_title ' Chem_Sheetal_FB_T_0m in P2(1)/c'
_shelx_refln_list_code          4
_shelx_F_calc_maximum      164.18
_exptl_crystal_F_000       584.00
_reflns_d_resolution_high  0.8409
 
loop_
 _symmetry_equiv_pos_as_xyz
 'x, y, z'
 '-x, y+1/2, -z+1/2'
 '-x, -y, -z'
 'x, -y-1/2, z-1/2'
 
_cell_length_a     9.5061
_cell_length_b    11.2152
_cell_length_c    12.7752
_cell_angle_alpha  90.000
_cell_angle_beta  101.823
_cell_angle_gamma  90.000
 
_shelx_F_squared_multiplier     1.000
 
loop_
 _refln_index_h
 _refln_index_k
 _refln_index_l
 _refln_F_squared_calc
 _refln_F_squared_meas
 _refln_F_squared_sigma
 _refln_observed_status
   1   0   0     9570.97     8569.27    182.16 o
   2   0   0      643.62      617.20     14.74 o
   3   0   0     4503.04     4156.62    101.70 o
   4   0   0      236.75      150.45      3.40 o
   5   0   0      288.64      278.93      5.56 o
   6   0   0       19.42        9.46      0.95 o
   7   0   0       65.63       84.10      2.45 o
   8   0   0        1.19        0.18      0.73 o
   9   0   0      536.58      544.71      9.04 o
  10   0   0       45.67       42.92      3.42 o
  11   0   0       27.06       26.63      5.68 o
   1   1   0      159.05      166.86      2.23 o
   2   1   0      287.07      301.20      3.96 o
   3   1   0      611.63      666.57      6.61 o
   4   1   0      381.38      421.01      4.19 o
   5   1   0      102.23       91.47      1.61 o
   6   1   0      731.12      676.03      6.32 o
   7   1   0       56.85       61.00      1.93 o
   8   1   0       94.55       83.75      1.99 o
   9   1   0        0.35        0.00      0.72 o
  10   1   0       23.61       26.54      1.77 o
  11   1   0        0.86        2.80      1.33 o
   0   2   0     5417.52     5524.78    116.19 o
   1   2   0     7405.58     7050.06    103.42 o
   2   2   0     1118.03     1007.72     14.97 o
   3   2   0      125.82      157.35      1.94 o
   4   2   0       54.73       51.80      1.09 o
   5   2   0        1.35        0.00      0.28 o
   6   2   0      283.10      310.86      4.05 o
   7   2   0      151.33      166.35      3.33 o
   8   2   0       91.00       96.23      2.53 o
   9   2   0        0.04        0.00      0.78 o
  10   2   0      111.54      116.67      3.70 o
   1   3   0     1008.84     1086.46     25.74 o
   2   3   0      342.58      309.79      5.30 o
   3   3   0     1292.03     1456.02     15.59 o
   4   3   0     3263.76     3388.36     26.18 o
   5   3   0     1639.26     1519.74     12.60 o
   6   3   0       67.52       52.39      1.70 o
   7   3   0      192.08      190.39      3.34 o
   8   3   0        0.51        0.00      0.72 o
   9   3   0       82.94       78.09      5.96 o
  10   3   0       28.07       32.14      1.98 o
   0   4   0     1441.31     1549.74     25.35 o
   1   4   0     2043.89     2190.75     28.56 o
   2   4   0        3.20        5.58      0.97 o
   3   4   0     3596.25     3836.59     41.32 o
   4   4   0     1000.39      897.50      9.73 o
   5   4   0        2.96        1.75      0.67 o
   6   4   0      362.83      355.66      4.95 o
   7   4   0       12.95       12.55      1.13 o
   8   4   0        3.95        2.02      0.82 o
   9   4   0       64.03       64.77      2.63 o
  10   4   0        5.03        6.04      1.24 o
   1   5   0      430.94      458.80      6.86 o
   2   5   0      716.40      736.52      7.83 o
   3   5   0      511.09      521.65      8.01 o
   4   5   0      304.05      381.21      4.83 o
   5   5   0      296.88      335.03      5.64 o
   6   5   0       49.45       46.16      3.23 o
   7   5   0      151.86      156.50      5.36 o
   8   5   0       64.94       59.40      3.10 o
   9   5   0        8.45        7.81      2.07 o
  10   5   0       27.55       26.86      2.82 o
   0   6   0     1067.44     1086.53     19.79 o
   1   6   0      641.90      601.27      7.76 o
   2   6   0      455.95      508.96      6.03 o
   3   6   0      616.05      616.04      7.34 o
   4   6   0      140.17      139.52      3.96 o
   5   6   0       55.33       56.58      2.43 o
   6   6   0      136.38      135.29      3.71 o
   7   6   0       90.49       92.00      5.53 o
   8   6   0      131.44      138.36      5.27 o
   9   6   0       39.11       45.76      3.04 o
   1   7   0     1005.09     1040.76     11.09 o
   2   7   0      191.03      164.55      3.07 o
   3   7   0       41.36       60.39      1.79 o
   4   7   0      409.27      409.68      7.68 o
   5   7   0      355.08      337.04      6.70 o
   6   7   0      124.04      110.75      3.49 o
   7   7   0       69.13       60.43      3.21 o
   8   7   0      166.44      173.26      4.89 o
   9   7   0       16.33       14.00      2.61 o
   0   8   0      941.63      935.80     18.72 o
   1   8   0      201.90      183.05      3.55 o
   2   8   0      184.51      186.93      3.00 o
   3   8   0        0.27        0.00      0.66 o
   4   8   0       39.77       38.01      2.80 o
   5   8   0        0.64        0.00      0.75 o
   6   8   0      107.44       91.09      6.21 o
   7   8   0       13.55        8.47      2.10 o
   8   8   0        0.05        0.00      1.49 o
   1   9   0      336.33      340.93      6.07 o
   2   9   0     1008.00      960.12     10.55 o
   3   9   0       43.49       43.60      2.76 o
   4   9   0      543.45      540.72     11.37 o
   5   9   0      246.14      247.66      7.27 o
   6   9   0        7.37        6.82      1.90 o
   7   9   0       56.04       53.44      6.62 o
   8   9   0        1.05        2.50      3.50 o
   0  10   0       10.57       12.74      3.75 o
   1  10   0      383.03      383.19      9.13 o
   2  10   0       49.46       60.00      2.25 o
   3  10   0      144.69      159.71      5.95 o
   4  10   0        0.25        0.00      1.16 o
   5  10   0      182.58      187.68     10.74 o
   6  10   0       64.19       80.68      6.71 o
   7  10   0        6.96        3.25      4.25 o
   1  11   0       29.58       29.45      3.88 o
   2  11   0        7.30        7.04      1.78 o
   3  11   0       55.09       62.41      3.66 o
   4  11   0        9.38        7.78      1.97 o
   5  11   0       66.80       72.93     14.49 o
   6  11   0       21.62       32.87      4.84 o
   0  12   0        0.74        0.00      2.75 o
   1  12   0        0.37        0.00      1.67 o
   2  12   0       12.40       13.21      2.94 o
   3  12   0       30.08       26.38      3.80 o
   4  12   0        3.82        2.13      2.20 o
   1  13   0      116.22      131.99      7.24 o
   2  13   0      144.52      154.03      7.85 o
 -11   1   1        0.30        0.76      1.08 o
 -10   1   1        4.36        4.06      0.96 o
  -9   1   1       24.97       36.17      1.93 o
  -8   1   1       37.01       35.36      1.40 o
  -7   1   1       26.86       17.90      0.97 o
  -6   1   1      326.32      367.09      4.03 o
  -5   1   1      648.53      627.00      6.33 o
  -4   1   1      258.81      338.28      3.55 o
  -3   1   1     6856.28     6743.93     54.04 o
  -2   1   1     9561.97     9436.44     93.45 o
  -1   1   1       11.60       10.24      1.12 o
   0   1   1      366.52      372.96      5.83 o
   1   1   1     6256.65     5917.21     73.18 o
   2   1   1     3523.07     3670.23     55.47 o
   3   1   1      505.35      432.70      5.80 o
   4   1   1       34.63       38.57      1.18 o
   5   1   1      195.58      175.60      2.50 o
   6   1   1       48.29       40.05      1.24 o
   7   1   1      424.78      456.69      5.26 o
   8   1   1        7.17        9.92      1.07 o
   9   1   1      289.30      295.27      4.76 o
  10   1   1       27.81       25.49      1.85 o
 -11   2   1        0.55        0.00      1.18 o
 -10   2   1       63.40       65.87      2.39 o
  -9   2   1      237.97      226.91      4.65 o
  -8   2   1      123.18      140.62      2.79 o
  -7   2   1        0.95        0.51      0.60 o
  -6   2   1      803.59      718.38      6.48 o
  -5   2   1       15.11        4.22      0.45 o
  -4   2   1      152.10      186.53      2.32 o
  -3   2   1       12.07       23.57      0.67 o
  -2   2   1     1713.85     1606.97     28.57 o
  -1   2   1      783.46      786.61     18.24 o
   0   2   1    10661.12    10148.22    281.36 o
   1   2   1      100.87      140.08      3.00 o
   2   2   1        0.58        0.00      0.44 o
   3   2   1     2109.95     2210.00     19.39 o
   4   2   1       16.58       14.74      0.66 o
   5   2   1        2.42        1.67      0.38 o
   6   2   1      303.17      267.41      4.38 o
   7   2   1      166.87      156.96      4.89 o
   8   2   1        6.83        8.03      1.27 o
   9   2   1        5.03        3.54      1.08 o
  10   2   1       61.15       65.35      3.56 o
 -10   3   1       10.37       12.67      1.40 o
  -9   3   1       11.97        9.59      1.30 o
  -8   3   1      100.57       97.71      3.59 o
  -7   3   1      195.45      188.95      3.67 o
  -6   3   1      895.35      964.37      9.57 o
  -5   3   1        6.22        0.79      0.51 o
  -4   3   1        3.29        1.67      0.43 o
  -3   3   1      141.47      113.12      1.52 o
  -2   3   1     1371.35     1472.36     16.64 o
  -1   3   1      576.71      568.72     14.49 o
   0   3   1       99.47      150.21      6.75 o
   1   3   1     1220.81     1258.37     21.11 o
   2   3   1      465.44      455.75      9.63 o
   3   3   1     2144.05     2217.38     22.87 o
   4   3   1      193.07      214.94      2.90 o
   5   3   1        7.80        9.53      0.77 o
   6   3   1       11.36       14.82      0.95 o
   7   3   1        0.19        0.23      0.57 o
   8   3   1       16.31       15.56      1.30 o
   9   3   1        1.01        0.85      0.85 o
  10   3   1       44.77       43.07      2.26 o
 -10   4   1       34.80       36.00      2.22 o
  -9   4   1       19.90       22.36      1.67 o
  -8   4   1       16.73       14.19      1.23 o
  -7   4   1       86.09       88.22      2.61 o
  -6   4   1      143.08      139.03      2.80 o
  -5   4   1       33.19       39.29      1.69 o
  -4   4   1        8.56        5.14      0.57 o
  -3   4   1      557.97      511.41      6.54 o
  -2   4   1      503.81      522.17      8.61 o
  -1   4   1       53.60       74.81      2.57 o
   0   4   1       18.13       17.44      1.28 o
   1   4   1        7.92        9.28      0.91 o
   2   4   1      947.74      933.71     17.40 o
   3   4   1       41.57       59.87      1.87 o
   4   4   1       35.38       19.79      1.10 o
   5   4   1      136.84      127.66      4.42 o
   6   4   1       72.28       79.54      2.46 o
   7   4   1      231.29      215.34      3.90 o
   8   4   1       66.57       64.31      2.42 o
   9   4   1       20.72       16.78      1.76 o
  10   4   1        2.39        1.70      1.04 o
 -10   5   1       13.34       12.61      2.20 o
  -9   5   1       40.25       45.22      1.98 o
  -8   5   1      104.89       94.86      2.91 o
  -7   5   1       30.43       40.72      2.60 o
  -6   5   1      225.01      240.96      4.79 o
  -5   5   1      320.78      270.11      5.64 o
  -4   5   1       14.92        9.28      0.73 o
  -3   5   1      154.24      134.75      2.59 o
  -2   5   1      661.71      632.43      7.93 o
  -1   5   1      940.71      932.38     13.80 o
   0   5   1      544.07      596.06      8.32 o
   1   5   1     1350.90     1425.56     19.82 o
   2   5   1      212.88      232.91      6.07 o
   3   5   1      641.63      650.15      9.50 o
   4   5   1      804.53      865.29     10.66 o
   5   5   1      122.79      114.98      5.97 o
   6   5   1      363.26      350.89      6.16 o
   7   5   1        0.60        1.16      0.96 o
   8   5   1       16.32       10.40      1.58 o
   9   5   1       19.93       23.12      2.21 o
  10   5   1        0.00        0.02      1.61 o
 -10   6   1        0.60        0.00      1.63 o
  -9   6   1        0.45        0.00      1.18 o
  -8   6   1       14.38       12.18      1.67 o
  -7   6   1       76.72       82.56      3.39 o
  -6   6   1       17.63       14.68      1.75 o
  -5   6   1        0.00        0.00      0.58 o
  -4   6   1       35.73       51.80      1.97 o
  -3   6   1      220.97      261.41      4.41 o
  -2   6   1       18.35       24.13      1.54 o
  -1   6   1      801.95      880.82      9.48 o
   0   6   1        0.01        0.22      0.46 o
   1   6   1        0.94        1.74      0.56 o
   2   6   1      269.98      284.75      5.29 o
   3   6   1      619.40      725.74     10.40 o
   4   6   1      241.74      256.26      4.84 o
   5   6   1      105.37       98.14      3.00 o
   6   6   1        1.93        0.30      0.83 o
   7   6   1       29.38       27.90      2.15 o
   8   6   1       32.33       35.16      2.96 o
   9   6   1        1.01        0.00      1.35 o
  -9   7   1        2.66        3.25      1.56 o
  -8   7   1        2.48        1.89      1.40 o
  -7   7   1      247.73      242.74      6.29 o
  -6   7   1       66.39       66.09      3.05 o
  -5   7   1        0.45        0.32      0.74 o
  -4   7   1        0.02        0.45      0.60 o
  -3   7   1       27.27       31.81      1.37 o
  -2   7   1       27.92       46.15      1.90 o
  -1   7   1        1.60        2.44      0.71 o
   0   7   1      172.58      169.48      3.17 o
   1   7   1       85.20       94.92      2.32 o
   2   7   1      189.55      194.90      6.59 o
   3   7   1      149.41      192.18      4.61 o
   4   7   1        7.19       11.31      1.73 o
   5   7   1       24.26       21.88      1.96 o
   6   7   1       23.81       14.88      1.65 o
   7   7   1        0.08        0.00      1.25 o
   8   7   1       37.96       38.17      6.33 o
   9   7   1       80.57       78.92      6.61 o
  -8   8   1        1.66        3.55      1.60 o
  -7   8   1      210.26      210.81     10.03 o
  -6   8   1        5.72        4.39      1.41 o
  -5   8   1       74.30       90.88      3.96 o
  -4   8   1      669.05      643.38      9.06 o
  -3   8   1      658.00      632.97      7.84 o
  -2   8   1       10.07        7.84      1.09 o
  -1   8   1      456.34      424.07      5.95 o
   0   8   1      127.36      137.45      3.04 o
   1   8   1      353.57      383.45      5.57 o
   2   8   1     1730.16     1774.55     22.15 o
   3   8   1      354.54      329.40      8.81 o
   4   8   1       31.74       34.23      2.92 o
   5   8   1      164.39      161.44      4.77 o
   6   8   1       43.76       47.30      3.85 o
   7   8   1        2.18        1.95      1.42 o
   8   8   1       13.41       18.22      2.86 o
  -8   9   1       77.59       71.61      5.09 o
  -7   9   1        8.24       14.30      3.12 o
  -6   9   1      174.31      169.61      5.34 o
  -5   9   1      346.19      380.50      9.03 o
  -4   9   1       15.02       15.48      1.56 o
  -3   9   1      183.39      194.57      4.06 o
  -2   9   1      327.84      320.68      5.91 o
  -1   9   1       65.60       61.66      2.74 o
   0   9   1      178.93      192.55      4.35 o
   1   9   1       40.39       36.54      2.19 o
   2   9   1       85.61       88.08      3.52 o
   3   9   1      259.36      274.89      5.48 o
   4   9   1        1.26        0.06      2.07 o
   5   9   1       40.46       39.34      3.47 o
   6   9   1       26.97       29.68      3.27 o
   7   9   1        0.39        0.51      1.85 o
  -7  10   1        0.07        1.65      1.54 o
  -6  10   1       61.96       57.10      4.33 o
  -5  10   1        0.00        0.35      1.43 o
  -4  10   1      452.28      452.74     11.07 o
  -3  10   1      616.95      620.90      8.91 o
  -2  10   1        4.46        7.48      1.70 o
  -1  10   1        6.12        7.26      1.50 o
   0  10   1     1020.65     1021.70     14.96 o
   1  10   1     1103.11     1054.29     16.10 o
   2  10   1        1.88        1.46      1.03 o
   3  10   1       43.29       53.58      3.22 o
   4  10   1       68.56       70.02      4.51 o
   5  10   1       48.11       47.39      5.09 o
   6  10   1       22.59       19.52      3.77 o
   7  10   1        0.30        0.00      3.25 o
  -6  11   1       28.64       22.39      2.96 o
  -5  11   1       18.24       18.63      2.81 o
  -4  11   1       71.66       68.30      4.76 o
  -3  11   1       22.30       26.05      2.09 o
  -2  11   1      163.84      164.83      5.95 o
  -1  11   1        7.18        7.86      1.95 o
   0  11   1       91.07       99.51      4.61 o
   1  11   1        0.52        0.00      1.24 o
   2  11   1       23.72       26.90      3.32 o
   3  11   1       10.19        9.42      2.62 o
   4  11   1        0.24        2.43      2.16 o
   5  11   1       68.93       56.72      5.87 o
   6  11   1      264.37      293.61     17.24 o
  -4  12   1       75.85       73.08      8.39 o
  -3  12   1       11.39       10.38      2.92 o
  -2  12   1      318.05      339.44     11.48 o
  -1  12   1      661.73      657.89     17.23 o
   0  12   1      185.21      198.26     12.99 o
   1  12   1        5.81        7.89      2.52 o
   2  12   1       81.35       86.96     10.00 o
   3  12   1       81.22       83.38      6.79 o
   4  12   1       21.08       24.49      4.20 o
  -2  13   1        0.40        2.11      2.38 o
  -1  13   1       28.33       33.36      9.12 o
   0  13   1       31.55       26.14      4.06 o
   1  13   1       14.28       13.99      4.75 o
   2  13   1       20.68       27.24      6.25 o
 -11   0   2       57.17       69.52      4.56 o
 -10   0   2      179.98      187.19      6.13 o
  -9   0   2        0.03        0.00      0.83 o
  -8   0   2      497.10      493.19      8.13 o
  -7   0   2       87.65       88.55      2.52 o
  -6   0   2       24.47       43.02      1.62 o
  -5   0   2     5011.79     5064.20     44.45 o
  -4   0   2     2526.86     2543.51     25.24 o
  -3   0   2    26955.18    24472.40    266.15 o
  -2   0   2    23157.42    21537.34    272.39 o
  -1   0   2       22.68       28.99      1.24 o
   0   0   2      507.50      502.25     13.99 o
   1   0   2      242.33      212.65      6.25 o
   2   0   2     5387.61     6015.53    127.19 o
   3   0   2      802.79      851.10     11.70 o
   4   0   2      572.08      631.16     17.24 o
   5   0   2      405.60      396.86      7.23 o
   6   0   2      109.49      123.57      4.07 o
   7   0   2      162.34      155.40      3.95 o
   8   0   2       52.45       51.01      3.25 o
   9   0   2       16.29       17.36      1.81 o
  10   0   2        0.04        0.25      1.74 o
 -11   1   2        4.13        3.74      1.21 o
 -10   1   2       19.97       20.50      1.51 o
  -9   1   2       24.90       23.70      1.44 o
  -8   1   2      115.89      128.43      2.35 o
  -7   1   2      215.83      179.93      2.58 o
  -6   1   2      768.65      767.80      6.22 o
  -5   1   2      308.20      319.78      3.11 o
  -4   1   2        6.95       12.51      0.59 o
  -3   1   2     3297.71     3199.16     23.19 o
  -2   1   2     6082.73     5892.43     52.77 o
  -1   1   2        1.09        3.01      0.27 o
   0   1   2     2942.97     3066.46     49.96 o
   1   1   2    10263.17     9949.29    148.33 o
   2   1   2     3664.62     3872.81     46.54 o
   3   1   2     1048.12      970.96     11.51 o
   4   1   2      177.18      165.19      2.63 o
   5   1   2      424.26      372.46      4.57 o
   6   1   2      125.37      111.61      2.38 o
   7   1   2       98.19       99.17      2.18 o
   8   1   2       41.43       47.16      1.80 o
   9   1   2      106.64      115.58      3.24 o
  10   1   2       11.24        6.94      1.27 o
 -11   2   2       21.61       26.18      2.08 o
 -10   2   2       39.80       40.01      1.96 o
  -9   2   2       51.05       48.82      2.04 o
  -8   2   2      127.46      126.33      2.66 o
  -7   2   2        9.90       12.68      1.00 o
  -6   2   2        0.32        0.46      0.42 o
  -5   2   2       42.44       41.28      1.13 o
  -4   2   2       15.96       31.40      0.95 o
  -3   2   2     1719.05     1793.42     15.60 o
  -2   2   2     8455.32     8492.72     90.32 o
  -1   2   2     2569.24     2608.21     55.97 o
   0   2   2      748.52      806.83     12.46 o
   1   2   2     2317.48     2331.60     51.97 o
   2   2   2      227.02      254.16      3.01 o
   3   2   2      282.79      292.24      3.48 o
   4   2   2       42.99       56.96      1.08 o
   5   2   2        8.12       10.95      0.65 o
   6   2   2       54.04       61.05      1.54 o
   7   2   2       47.28       47.95      2.21 o
   8   2   2       56.71       60.64      2.46 o
   9   2   2       35.92       30.80      1.89 o
  10   2   2        2.25        3.35      1.18 o
 -10   3   2        2.87        1.82      0.91 o
  -9   3   2      204.54      225.81      4.15 o
  -8   3   2        0.70        0.81      0.74 o
  -7   3   2      864.54      804.15      9.47 o
  -6   3   2      604.08      652.43      6.56 o
  -5   3   2      959.65     1093.54     11.40 o
  -4   3   2      433.05      387.75      4.19 o
  -3   3   2     2262.02     2297.15     19.15 o
  -2   3   2     3403.84     3619.32     45.30 o
  -1   3   2      686.62      803.00     10.92 o
   0   3   2      385.30      373.04      7.02 o
   1   3   2        0.89        0.75      0.71 o
   2   3   2     3993.83     4065.13     63.16 o
   3   3   2      890.35      900.45      9.95 o
   4   3   2      183.78      191.41      2.72 o
   5   3   2      982.46     1039.33      9.88 o
   6   3   2      251.28      236.12      3.35 o
   7   3   2       55.34       42.28      2.11 o
   8   3   2      251.09      267.46      4.45 o
   9   3   2        9.17       12.90      1.44 o
  10   3   2       51.25       51.58      2.87 o
 -10   4   2        6.55        4.87      1.14 o
  -9   4   2       33.19       32.77      1.79 o
  -8   4   2      444.38      409.51      7.79 o
  -7   4   2       66.94       62.55      3.54 o
  -6   4   2       47.47       41.85      2.04 o
  -5   4   2      252.96      234.04      3.53 o
  -4   4   2       20.30       13.09      0.86 o
  -3   4   2       86.95       66.29      1.81 o
  -2   4   2       55.40       34.85      1.57 o
  -1   4   2     3854.73     4120.22     50.48 o
   0   4   2     2461.23     2435.54     26.70 o
   1   4   2     7725.63     8196.63    100.60 o
   2   4   2      607.86      715.02      9.01 o
   3   4   2       60.97       76.78      2.78 o
   4   4   2      551.91      534.05      8.12 o
   5   4   2       22.22       19.93      2.47 o
   6   4   2      286.05      277.29      4.31 o
   7   4   2        1.99        1.96      1.02 o
   8   4   2        4.06        2.26      0.95 o
   9   4   2       15.98       18.12      1.84 o
  10   4   2        2.96        4.48      1.48 o
 -10   5   2        0.43        0.00      0.93 o
  -9   5   2       16.04       13.57      1.44 o
  -8   5   2      121.23      122.27      2.82 o
  -7   5   2      103.51       90.55      3.67 o
  -6   5   2       48.61       61.40      2.54 o
  -5   5   2       45.51       45.62      1.72 o
  -4   5   2        0.80        2.00      0.84 o
  -3   5   2      155.31      234.85      3.63 o
  -2   5   2       44.86       55.36      1.80 o
  -1   5   2      435.56      495.88      6.08 o
   0   5   2       72.22       67.38      1.51 o
   1   5   2      728.35      795.86      9.26 o
   2   5   2     2484.65     2672.55     29.47 o
   3   5   2      566.99      577.67      8.62 o
   4   5   2      235.86      276.89      6.28 o
   5   5   2      164.61      148.52      4.11 o
   6   5   2       44.40       44.85      2.63 o
   7   5   2        0.46        0.00      0.93 o
   8   5   2        1.54        2.34      1.49 o
   9   5   2       18.99       19.33      2.71 o
 -10   6   2        0.88        1.13      2.15 o
  -9   6   2        5.19        3.58      1.49 o
  -8   6   2       28.35       29.63      2.65 o
  -7   6   2      290.27      288.98      8.37 o
  -6   6   2       18.36        9.58      1.49 o
  -5   6   2      254.77      263.64      4.09 o
  -4   6   2      270.33      305.51      5.14 o
  -3   6   2        5.71        0.00      0.38 o
  -2   6   2     2698.15     2744.45     27.60 o
  -1   6   2      142.36      144.47      3.07 o
   0   6   2        0.88        1.61      0.65 o
   1   6   2      940.36      936.19     10.91 o
   2   6   2     1626.64     1714.03     18.25 o
   3   6   2      256.64      260.72      6.49 o
   4   6   2      269.98      255.28      6.28 o
   5   6   2       23.88       19.66      1.78 o
   6   6   2       88.39       98.37      4.39 o
   7   6   2      198.81      194.08     10.49 o
   8   6   2        2.21        2.49      1.57 o
   9   6   2        3.48        0.63      1.68 o
  -9   7   2        1.84        3.16      1.59 o
  -8   7   2        0.01        0.04      1.18 o
  -7   7   2       26.30       25.49      2.47 o
  -6   7   2      791.30      799.75     12.79 o
  -5   7   2       24.00       32.83      1.90 o
  -4   7   2      274.67      242.53      4.63 o
  -3   7   2      380.42      364.02      4.69 o
  -2   7   2       40.84       55.90      2.30 o
  -1   7   2      174.86      142.59      3.32 o
   0   7   2      905.76      904.68     10.49 o
   1   7   2       26.43       46.24      1.68 o
   2   7   2       19.06       34.68      1.90 o
   3   7   2     1019.71      979.40     16.25 o
   4   7   2       55.40       57.50      5.05 o
   5   7   2      101.75      111.79      8.50 o
   6   7   2       62.69       77.94     10.24 o
   7   7   2      126.11      121.31      6.21 o
   8   7   2       11.33       13.60      2.54 o
   9   7   2       20.17       28.08      4.41 o
  -9   8   2        5.03        3.61      2.27 o
  -8   8   2        0.25        0.00      1.26 o
  -7   8   2      187.64      188.53      5.74 o
  -6   8   2       28.67       28.30      2.26 o
  -5   8   2       16.99       11.60      1.58 o
  -4   8   2       78.99       72.10      2.43 o
  -3   8   2      162.69      148.41      3.09 o
  -2   8   2       39.32       42.60      2.27 o
  -1   8   2      590.76      564.89      8.16 o
   0   8   2        4.70        5.09      0.60 o
   1   8   2      355.95      305.66      9.53 o
   2   8   2       74.00       81.51      2.83 o
   3   8   2       89.82       79.30      3.31 o
   4   8   2       42.29       32.37      3.01 o
   5   8   2        5.62        2.91      1.43 o
   6   8   2        0.07        1.41      1.40 o
   7   8   2        8.94        5.83      1.88 o
   8   8   2       63.63       77.47      6.69 o
  -8   9   2        0.83        0.31      1.51 o
  -7   9   2      101.37      120.00      5.05 o
  -6   9   2      151.45      163.27      4.70 o
  -5   9   2       19.57       18.09      1.73 o
  -4   9   2       68.16       67.96      2.57 o
  -3   9   2       62.15       64.37      2.44 o
  -2   9   2      254.63      233.00      5.23 o
  -1   9   2     1559.28     1474.48     17.28 o
   0   9   2     1154.81     1171.78     16.31 o
   1   9   2      373.09      384.44      9.00 o
   2   9   2      342.94      339.91      7.07 o
   3   9   2      276.52      253.54      7.32 o
   4   9   2      110.74       90.83      5.51 o
   5   9   2        3.44        8.34      3.14 o
   6   9   2       29.46       41.12      4.45 o
   7   9   2        2.93        2.34      1.83 o
  -7  10   2       92.41       98.85      4.88 o
  -6  10   2        2.20        1.76      1.30 o
  -5  10   2       20.86       27.93      4.85 o
  -4  10   2      129.02      134.41      3.43 o
  -3  10   2        3.90        4.83      1.61 o
  -2  10   2      105.69      103.64      4.24 o
  -1  10   2      305.41      309.59      6.95 o
   0  10   2       75.39       73.92      3.66 o
   1  10   2       73.40       76.74      4.59 o
   2  10   2       52.56       46.81      3.78 o
   3  10   2       13.52       17.82      2.53 o
   4  10   2       34.72       37.37      3.59 o
   5  10   2        0.42        1.59      2.16 o
   6  10   2        7.79        8.37      2.83 o
  -6  11   2       21.03       16.12      2.27 o
  -5  11   2       12.86       10.02      2.22 o
  -4  11   2       16.41       18.74      1.95 o
  -3  11   2      184.09      176.61      4.48 o
  -2  11   2      268.32      273.74      7.89 o
  -1  11   2      228.64      239.59      7.19 o
   0  11   2       61.05       60.54      3.55 o
   1  11   2        0.48        0.00      1.35 o
   2  11   2        0.00        2.89      1.68 o
   3  11   2        4.22        6.08      2.45 o
   4  11   2       25.17       19.19      3.80 o
   5  11   2       34.75       26.98      4.44 o
  -4  12   2       56.41       64.26      3.50 o
  -3  12   2        1.72        0.00      0.85 o
  -2  12   2      150.43      154.53      6.10 o
  -1  12   2      153.52      150.57      6.05 o
   0  12   2       26.80       28.27      3.89 o
   1  12   2       20.20       19.15      3.53 o
   2  12   2        5.84        3.80      2.34 o
   3  12   2      172.19      189.18     13.37 o
   4  12   2      254.42      291.44     11.72 o
  -2  13   2        2.51        1.58      2.75 o
  -1  13   2      201.53      202.15     12.99 o
   0  13   2      147.19      154.67     11.74 o
   1  13   2        4.90        2.00      3.00 o
 -11   1   3        2.11        0.48      1.00 o
 -10   1   3        0.98        0.00      0.77 o
  -9   1   3       30.30       20.66      1.32 o
  -8   1   3        9.35        5.14      0.81 o
  -7   1   3       79.05       74.47      1.65 o
  -6   1   3     1541.76     1645.75     11.75 o
  -5   1   3     1133.43     1080.57      9.01 o
  -4   1   3     3444.39     3441.78     20.33 o
  -3   1   3      454.18      489.00      4.20 o
  -2   1   3      154.74      187.62      2.53 o
  -1   1   3     1037.14     1018.40     12.20 o
   0   1   3     1453.77     1350.52     24.73 o
   1   1   3     6269.70     6250.82     67.49 o
   2   1   3      667.64      635.58      8.98 o
   3   1   3      447.30      528.42      5.77 o
   4   1   3      863.45      912.87      8.59 o
   5   1   3     1858.18     1887.36     17.73 o
   6   1   3      280.04      298.48      4.51 o
   7   1   3        0.07        0.00      0.64 o
   8   1   3        0.06        0.51      0.96 o
   9   1   3      126.45      123.88      3.77 o
  10   1   3       36.78       41.54      3.30 o
 -11   2   3        6.11        7.10      1.42 o
 -10   2   3       14.07        8.94      1.15 o
  -9   2   3      156.96      172.35      3.34 o
  -8   2   3      536.72      555.75      6.91 o
  -7   2   3      622.72      557.62      5.75 o
  -6   2   3       48.24       52.65      1.38 o
  -5   2   3     3359.35     3483.03     22.87 o
  -4   2   3      910.26      929.67      7.39 o
  -3   2   3        0.29        0.70      0.24 o
  -2   2   3       29.92       27.69      0.93 o
  -1   2   3       55.18       63.51      1.43 o
   0   2   3     2925.45     2952.22     41.69 o
   1   2   3       10.66       20.49      1.48 o
   2   2   3      801.54      895.98     10.50 o
   3   2   3       27.15       14.03      0.92 o
   4   2   3        0.43        1.08      0.29 o
   5   2   3       70.82       70.66      1.73 o
   6   2   3       23.00       24.61      1.37 o
   7   2   3      399.40      391.18      5.77 o
   8   2   3      308.31      306.11      5.74 o
   9   2   3      247.28      261.41      5.44 o
  10   2   3       26.98       24.65      2.11 o
 -11   3   3        8.23       10.10      1.59 o
 -10   3   3        6.76        5.41      1.13 o
  -9   3   3       17.25       18.24      1.46 o
  -8   3   3       58.52       53.43      2.06 o
  -7   3   3      173.09      188.43      3.12 o
  -6   3   3        1.52        1.11      0.73 o
  -5   3   3      102.83       88.41      1.61 o
  -4   3   3        3.85        1.48      0.39 o
  -3   3   3       11.46       10.64      0.67 o
  -2   3   3     1575.90     1485.87     64.24 o
  -1   3   3       22.41       16.63      1.38 o
   0   3   3       16.59       10.77      0.46 o
   1   3   3        1.52       38.73      4.00 o
   2   3   3       26.28       64.39      2.24 o
   3   3   3      930.64     1042.83     11.01 o
   4   3   3        0.38        3.98      0.57 o
   5   3   3       51.06       46.46      1.46 o
   6   3   3       19.07       19.52      1.29 o
   7   3   3      389.91      391.54      5.74 o
   8   3   3       86.36       90.25      4.39 o
   9   3   3       13.02       14.66      2.07 o
  10   3   3       11.79       13.52      1.72 o
 -10   4   3        2.27        2.04      1.12 o
  -9   4   3        0.92        0.17      0.85 o
  -8   4   3      392.65      374.85      5.68 o
  -7   4   3        1.08        2.04      0.89 o
  -6   4   3        3.18        1.11      0.51 o
  -5   4   3       65.78       33.21      1.06 o
  -4   4   3      367.48      375.76      4.37 o
  -3   4   3        7.29       32.45      1.19 o
  -2   4   3      184.81      184.13      5.24 o
  -1   4   3     1732.65     1796.02     20.11 o
   0   4   3       80.99       99.46      2.95 o
   1   4   3      700.59      689.81      9.35 o
   2   4   3      384.72      492.60      8.87 o
   3   4   3     1125.52     1145.97     14.34 o
   4   4   3       66.10       84.02      2.66 o
   5   4   3      100.09       94.46      3.02 o
   6   4   3       18.03       20.38      1.51 o
   7   4   3       13.46       12.01      1.66 o
   8   4   3      145.24      147.09      4.83 o
   9   4   3      103.45      113.30      3.81 o
 -10   5   3       39.86       44.78      2.36 o
  -9   5   3       43.81       38.03      1.83 o
  -8   5   3        1.35        0.10      0.75 o
  -7   5   3       45.64       45.88      1.79 o
  -6   5   3      199.77      209.44      4.54 o
  -5   5   3      288.72      299.43      3.92 o
  -4   5   3      742.54      761.01      7.92 o
  -3   5   3        0.10        3.02      0.63 o
  -2   5   3      545.26      618.72      8.81 o
  -1   5   3     1710.36     1621.07     16.66 o
   0   5   3      230.49      220.97      4.14 o
   1   5   3      105.20       78.42      1.97 o
   2   5   3      534.41      621.76      8.50 o
   3   5   3      490.27      499.79      7.80 o
   4   5   3      337.41      307.28      5.84 o
   5   5   3       38.35       33.71      2.79 o
   6   5   3       48.96       45.40      3.41 o
   7   5   3       78.94       80.57      4.84 o
   8   5   3       86.20       79.87      5.00 o
   9   5   3        4.01        7.17      2.19 o
 -10   6   3        0.00        0.17      1.71 o
  -9   6   3       50.46       51.82      4.30 o
  -8   6   3       25.67       28.34      2.60 o
  -7   6   3      178.44      160.70      6.10 o
  -6   6   3      312.12      332.68      5.56 o
  -5   6   3      191.04      190.11      4.52 o
  -4   6   3        5.60        3.77      0.70 o
  -3   6   3        0.55        3.74      0.73 o
  -2   6   3       70.83       96.07      2.19 o
  -1   6   3       96.57       90.97      2.47 o
   0   6   3      322.70      325.85      5.03 o
   1   6   3     1000.39     1039.88     11.82 o
   2   6   3      519.79      558.14      8.62 o
   3   6   3       13.00       19.86      1.66 o
   4   6   3      223.12      196.32      5.95 o
   5   6   3        1.47        2.30      1.24 o
   6   6   3       13.09       12.99      2.15 o
   7   6   3       24.80       27.62      3.06 o
   8   6   3       96.09       92.16      5.47 o
   9   6   3        0.45        0.65      2.10 o
  -9   7   3       25.30       25.73      2.82 o
  -8   7   3        0.32        0.08      1.18 o
  -7   7   3        3.56        5.45      1.48 o
  -6   7   3       25.92       22.08      1.68 o
  -5   7   3       28.79       34.15      2.14 o
  -4   7   3       25.64       15.53      1.19 o
  -3   7   3       60.81       59.40      2.14 o
  -2   7   3      223.17      210.09      5.63 o
  -1   7   3     1818.70     1787.07     77.69 o
   0   7   3      629.72      633.77      8.46 o
   1   7   3       78.60       73.68      2.85 o
   2   7   3      148.72      149.09      4.19 o
   3   7   3        0.22        0.00      1.09 o
   4   7   3       49.66       49.46      3.60 o
   5   7   3        7.06        5.19      1.66 o
   6   7   3       57.43       51.70      4.09 o
   7   7   3        6.08        3.58      2.10 o
   8   7   3        6.51        7.54      2.20 o
  -9   8   3       21.55       28.02      3.40 o
  -8   8   3       17.03       22.01      2.52 o
  -7   8   3        3.24        1.44      1.33 o
  -6   8   3      179.04      160.42      4.08 o
  -5   8   3      240.85      243.20      5.77 o
  -4   8   3       12.97       13.00      1.62 o
  -3   8   3      113.08      115.84      2.97 o
  -2   8   3        0.35        0.83      1.18 o
  -1   8   3      504.56      522.94      7.71 o
   0   8   3      935.43      874.98     12.84 o
   1   8   3      485.28      465.95     10.64 o
   2   8   3      193.24      180.46      6.06 o
   3   8   3      137.59      133.48      5.14 o
   4   8   3      150.36      156.97      5.76 o
   5   8   3       34.98       31.58      3.26 o
   6   8   3       94.42       98.64      5.58 o
   7   8   3        2.08        2.15      1.84 o
   8   8   3       81.53       77.00     12.12 o
  -8   9   3       47.25       50.63      3.81 o
  -7   9   3        3.91        7.50      1.65 o
  -6   9   3       23.00       17.32      1.65 o
  -5   9   3      105.83      111.29      3.55 o
  -4   9   3       72.40       70.10      2.60 o
  -3   9   3       88.16       80.35      3.71 o
  -2   9   3      110.88      100.47      3.30 o
  -1   9   3      127.25      133.23      5.04 o
   0   9   3       31.00       19.85      2.13 o
   1   9   3        0.23        0.43      2.16 o
   2   9   3      138.32      129.78      9.17 o
   3   9   3       14.65       15.61      2.44 o
   4   9   3       96.04       90.90      6.02 o
   5   9   3      183.95      176.83      6.61 o
   6   9   3       12.82        4.76      2.01 o
   7   9   3       78.30       80.84      6.88 o
  -7  10   3       44.09       37.52      3.40 o
  -6  10   3       66.50       59.80      3.49 o
  -5  10   3        0.22        0.00      0.97 o
  -4  10   3       14.40       12.00      1.31 o
  -3  10   3      136.85      140.28      4.91 o
  -2  10   3      112.84      124.14      4.40 o
  -1  10   3        7.01        4.37      1.84 o
   0  10   3       48.05       48.60      3.68 o
   1  10   3       38.69       35.36      3.31 o
   2  10   3       35.52       45.60      3.80 o
   3  10   3      111.12      113.46      5.42 o
   4  10   3       20.68       20.97      2.95 o
   5  10   3       25.90       29.09      5.80 o
   6  10   3       38.72       43.95      5.87 o
  -6  11   3       55.91       56.12      3.47 o
  -5  11   3       33.21       43.25      4.01 o
  -4  11   3       65.69       75.93      3.24 o
  -3  11   3       77.60       73.20      5.67 o
  -2  11   3       14.54       16.42      2.88 o
  -1  11   3      257.23      258.40      7.81 o
   0  11   3      125.70      121.30      9.22 o
   1  11   3      208.12      217.90      7.27 o
   2  11   3       34.21       36.11      3.59 o
   3  11   3       58.19       55.18      4.51 o
   4  11   3      130.15      132.69      6.09 o
   5  11   3        6.97        7.82      2.76 o
  -4  12   3       51.43       59.97      3.23 o
  -3  12   3      118.36      141.13      4.26 o
  -2  12   3      132.59      144.91      7.33 o
  -1  12   3        7.15       12.75      3.12 o
   0  12   3      285.62      276.13     14.72 o
   1  12   3      161.06      166.79      7.51 o
   2  12   3       68.06       66.97      4.90 o
   3  12   3      233.83      233.96     19.49 o
  -1  13   3       55.43       59.17      5.82 o
   0  13   3        4.36       12.24      4.75 o
 -11   0   4        1.24        1.15      1.57 o
 -10   0   4       11.27        8.00      1.72 o
  -9   0   4       29.95       31.53      2.34 o
  -8   0   4       73.99       72.74      2.60 o
  -7   0   4       27.20       32.55      2.12 o
  -6   0   4       39.30       40.25      1.61 o
  -5   0   4       36.91       24.99      1.15 o
  -4   0   4        2.25        2.76      0.48 o
  -3   0   4      538.94      577.79      6.73 o
  -2   0   4      132.47       80.04      2.13 o
  -1   0   4     3764.72     3953.28     71.38 o
   0   0   4     9642.33     9430.17    147.30 o
   1   0   4    10156.57    10016.79    143.43 o
   2   0   4     1254.75     1323.00     21.15 o
   3   0   4     4919.91     5234.23     54.48 o
   4   0   4       41.08       22.81      1.63 o
   5   0   4      632.85      563.72      9.49 o
   6   0   4       32.82       36.74      2.44 o
   7   0   4      178.00      174.36      5.10 o
   8   0   4      281.90      283.76     10.33 o
   9   0   4      154.63      175.91      9.00 o
  10   0   4      202.97      224.70     10.49 o
 -11   1   4       19.87       26.03      2.10 o
 -10   1   4        3.57        1.95      0.81 o
  -9   1   4        4.42        1.90      0.75 o
  -8   1   4      300.43      293.31      4.46 o
  -7   1   4      129.07      137.52      2.26 o
  -6   1   4      373.67      373.66      4.31 o
  -5   1   4      109.69       72.06      1.56 o
  -4   1   4     3261.45     3214.72     17.67 o
  -3   1   4      461.92      431.90      3.71 o
  -2   1   4     1345.80     1256.01     11.34 o
  -1   1   4       61.54       70.27      1.75 o
   0   1   4      252.01      266.44      4.55 o
   1   1   4        0.50        0.22      0.33 o
   2   1   4     1235.82     1205.18     11.63 o
   3   1   4        3.32        0.67      0.42 o
   4   1   4       68.00       62.04      1.96 o
   5   1   4       46.59       47.33      1.57 o
   6   1   4       29.53       32.97      1.56 o
   7   1   4      182.18      177.91      3.39 o
   8   1   4       14.04       12.88      1.48 o
   9   1   4       59.15       58.27      2.96 o
  10   1   4       11.01       10.99      1.82 o
 -11   2   4        1.69        0.39      0.93 o
 -10   2   4       12.20       13.83      1.37 o
  -9   2   4       28.39       29.03      1.53 o
  -8   2   4       85.79       79.37      2.76 o
  -7   2   4      192.41      184.53      2.92 o
  -6   2   4        0.31        0.86      0.49 o
  -5   2   4      550.25      587.86      4.63 o
  -4   2   4      179.32      177.13      1.94 o
  -3   2   4      471.94      469.14      4.12 o
  -2   2   4        4.77        5.47      0.66 o
  -1   2   4      473.36      424.19      5.64 o
   0   2   4       56.33       77.67      2.23 o
   1   2   4     2034.79     2113.77     21.13 o
   2   2   4      465.53      454.97      5.56 o
   3   2   4     2428.20     2500.98     19.89 o
   4   2   4        3.42        2.73      0.49 o
   5   2   4        5.45        3.92      0.54 o
   6   2   4        0.45        1.28      0.66 o
   7   2   4      101.61       99.17      3.02 o
   8   2   4        3.54        4.06      1.15 o
   9   2   4        2.32        1.70      1.11 o
 -10   3   4        2.11        3.13      1.09 o
  -9   3   4       24.93       31.88      1.99 o
  -8   3   4       82.03       90.90      2.50 o
  -7   3   4      610.91      625.82      7.16 o
  -6   3   4      178.22      168.61      2.38 o
  -5   3   4     1591.87     1597.07     11.35 o
  -4   3   4     1284.41     1357.77     10.20 o
  -3   3   4       86.19       88.43      1.52 o
  -2   3   4     1694.14     1712.59     16.78 o
  -1   3   4        6.04        6.40      0.72 o
   0   3   4     3148.01     3133.90     38.24 o
   1   3   4      207.72      201.46      7.20 o
   2   3   4       36.11       62.93      2.29 o
   3   3   4     1923.95     1785.69     14.88 o
   4   3   4      377.03      366.42      3.86 o
   5   3   4      145.72      134.06      3.04 o
   6   3   4      499.82      474.30      6.93 o
   7   3   4      157.49      155.94      3.73 o
   8   3   4        3.96        3.31      1.09 o
   9   3   4       17.92       23.37      2.86 o
 -10   4   4       15.60       18.41      1.85 o
  -9   4   4       19.62       20.62      1.73 o
  -8   4   4        0.16        0.00      0.71 o
  -7   4   4      132.10      120.05      3.72 o
  -6   4   4      721.37      676.77      6.21 o
  -5   4   4        1.56        1.51      0.42 o
  -4   4   4      250.58      195.40      2.69 o
  -3   4   4       54.98       67.54      2.08 o
  -2   4   4     2068.53     2186.64     18.18 o
  -1   4   4      389.11      382.39      5.33 o
   0   4   4      680.65      774.05      9.35 o
   1   4   4      471.61      480.48     10.50 o
   2   4   4        9.16        7.43      0.77 o
   3   4   4       62.23       71.15      3.12 o
   4   4   4       78.89       89.84      3.64 o
   5   4   4      134.89      139.96      4.85 o
   6   4   4      455.10      462.80      9.09 o
   7   4   4        6.17        5.57      1.15 o
   8   4   4       98.73      103.23      3.44 o
   9   4   4       17.67       17.93      1.84 o
 -10   5   4        0.36        1.43      1.02 o
  -9   5   4       17.92       21.02      1.48 o
  -8   5   4       85.49       82.61      3.04 o
  -7   5   4        0.98        0.63      0.65 o
  -6   5   4       74.45       86.64      1.87 o
  -5   5   4        2.06        3.44      0.71 o
  -4   5   4        0.03        0.72      0.48 o
  -3   5   4        8.26       14.24      1.09 o
  -2   5   4      763.09      849.30      9.98 o
  -1   5   4       80.39       88.16      2.41 o
   0   5   4     3096.80     3307.94     41.64 o
   1   5   4       73.37       46.60      1.91 o
   2   5   4        8.17       10.83      1.53 o
   3   5   4        0.98        2.46      0.70 o
   4   5   4      284.41      293.74      8.63 o
   5   5   4        5.96        3.72      1.38 o
   6   5   4       19.93       22.25      2.60 o
   7   5   4        3.10        1.73      1.57 o
   8   5   4       17.02       18.86      2.72 o
   9   5   4       70.90       73.52      5.18 o
 -10   6   4       33.06       37.77      3.89 o
  -9   6   4       43.97       44.17      3.36 o
  -8   6   4       12.02       10.61      1.53 o
  -7   6   4      381.14      384.87      6.40 o
  -6   6   4        1.22        0.31      0.78 o
  -5   6   4        0.02        0.00      0.56 o
  -4   6   4      908.75      934.99     10.25 o
  -3   6   4     1213.73     1235.97     12.84 o
  -2   6   4        2.86       12.53      1.20 o
  -1   6   4     1114.61     1050.90     11.91 o
   0   6   4      615.06      671.44      8.46 o
   1   6   4       91.24       73.31      3.32 o
   2   6   4     1042.93     1012.23     19.93 o
   3   6   4        1.54        3.70      1.72 o
   4   6   4       22.39       19.22      2.59 o
   5   6   4      342.30      347.21      8.78 o
   6   6   4      164.57      167.05      6.10 o
   7   6   4       31.01       31.80      3.38 o
   8   6   4        6.60        7.56      2.81 o
  -9   7   4       12.55       15.31      3.12 o
  -8   7   4      121.43      126.39      6.20 o
  -7   7   4        3.77        3.45      1.13 o
  -6   7   4       27.77       24.98      1.78 o
  -5   7   4      184.33      168.68      4.06 o
  -4   7   4       14.05       10.00      1.00 o
  -3   7   4      707.58      661.40      8.21 o
  -2   7   4      870.94      872.15     10.82 o
  -1   7   4      591.03      683.49      8.77 o
   0   7   4       53.49       35.98      2.26 o
   1   7   4      530.91      509.25     10.42 o
   2   7   4      130.19      127.96      4.85 o
   3   7   4       25.32       21.71      2.44 o
   4   7   4       15.10       14.73      2.24 o
   5   7   4       33.66       36.85      5.92 o
   6   7   4      258.82      271.89      8.27 o
   7   7   4      147.94      151.79      6.30 o
   8   7   4       14.46       14.86      3.34 o
  -8   8   4        0.59        0.00      1.28 o
  -7   8   4       36.54       38.42      2.42 o
  -6   8   4       38.07       36.42      2.22 o
  -5   8   4      286.74      298.01      6.46 o
  -4   8   4      792.63      816.52      9.90 o
  -3   8   4      332.73      356.82      5.64 o
  -2   8   4       18.93       20.03      1.64 o
  -1   8   4       88.93       91.10      2.95 o
   0   8   4       32.53       29.01      3.66 o
   1   8   4       70.48       70.97      4.12 o
   2   8   4        5.92        5.92      2.37 o
   3   8   4       27.90       21.67      2.67 o
   4   8   4      110.48      117.73      5.22 o
   5   8   4        9.32       12.81      2.30 o
   6   8   4        7.41        6.84      2.09 o
   7   8   4       28.00       26.05      3.41 o
  -8   9   4       56.61       52.12      3.78 o
  -7   9   4       45.17       42.78      2.99 o
  -6   9   4        0.10        0.21      0.85 o
  -5   9   4        0.86        1.65      0.94 o
  -4   9   4      264.91      248.43      4.95 o
  -3   9   4      347.68      326.28      6.18 o
  -2   9   4      303.27      294.86     11.72 o
  -1   9   4       30.21       32.80      3.11 o
   0   9   4      117.05      103.93      4.66 o
   1   9   4     1348.93     1305.30     21.55 o
   2   9   4      520.19      479.54     11.07 o
   3   9   4      308.04      315.62      8.78 o
   4   9   4      129.33      133.84      6.56 o
   5   9   4       77.81       78.60      6.57 o
   6   9   4      335.90      333.57     11.84 o
   7   9   4       86.90      105.21     17.37 o
  -7  10   4       30.66       36.32      2.85 o
  -6  10   4      155.33      156.11      4.54 o
  -5  10   4       12.67       13.95      2.50 o
  -4  10   4       77.89       67.15      2.96 o
  -3  10   4       49.81       63.74      3.75 o
  -2  10   4       18.57       18.57      2.57 o
  -1  10   4       10.40       12.76      2.13 o
   0  10   4       13.60       12.90      2.25 o
   1  10   4       26.64       32.75      3.89 o
   2  10   4      484.02      491.65     14.81 o
   3  10   4      104.89      118.04      9.98 o
   4  10   4        6.50        4.58      1.96 o
   5  10   4      132.79      132.16      6.07 o
   6  10   4       10.95       14.52      3.59 o
  -6  11   4       50.34       57.40      3.86 o
  -5  11   4      174.43      170.16      7.14 o
  -4  11   4       18.44       20.17      2.09 o
  -3  11   4        9.47        6.21      1.86 o
  -2  11   4        0.19        0.00      1.39 o
  -1  11   4       65.51       58.38      4.42 o
   0  11   4        1.26        2.81      1.63 o
   1  11   4      144.91      142.65      6.00 o
   2  11   4       89.00       85.08      5.62 o
   3  11   4       46.09       38.06      3.84 o
   4  11   4       14.27       15.46      2.87 o
  -4  12   4      273.16      273.64      7.18 o
  -3  12   4      237.61      236.69      9.63 o
  -2  12   4       18.42       19.18      4.12 o
  -1  12   4       10.39       13.65      3.14 o
   0  12   4      114.64      128.40      5.94 o
   1  12   4       56.79       63.28      4.90 o
   2  12   4      207.21      218.59      7.96 o
   3  12   4        4.12        5.86      2.20 o
 -11   1   5        9.47        8.65      1.50 o
 -10   1   5       20.17       19.80      1.71 o
  -9   1   5      147.07      132.59      2.82 o
  -8   1   5       93.77       76.28      2.40 o
  -7   1   5       70.63       60.80      1.62 o
  -6   1   5      302.97      314.00      5.55 o
  -5   1   5       87.97      107.42      1.53 o
  -4   1   5      643.51      774.80      5.47 o
  -3   1   5      416.99      399.01      3.28 o
  -2   1   5      877.55     1040.58     11.86 o
  -1   1   5      121.65       95.63      1.73 o
   0   1   5     1745.84     1853.58     19.65 o
   1   1   5      412.41      462.24     10.49 o
   2   1   5     3710.46     4141.31     33.81 o
   3   1   5      775.97      740.67      6.90 o
   4   1   5        0.00        0.95      0.46 o
   5   1   5      318.11      343.78      4.51 o
   6   1   5       20.48       17.54      1.31 o
   7   1   5        9.16       11.70      1.36 o
   8   1   5       40.85       41.35      2.44 o
   9   1   5        0.61        0.00      1.44 o
 -11   2   5       39.73       49.58      2.84 o
 -10   2   5      148.11      145.85      3.30 o
  -9   2   5        0.02        0.00      0.67 o
  -8   2   5      199.80      214.45      3.43 o
  -7   2   5      259.30      246.71      3.48 o
  -6   2   5     1065.37     1052.79      8.59 o
  -5   2   5       91.45       83.96      1.36 o
  -4   2   5      277.40      281.31      2.62 o
  -3   2   5      207.81      131.56      2.07 o
  -2   2   5      534.43      528.10      5.54 o
  -1   2   5      536.56      606.70      7.20 o
   0   2   5      642.69      700.32      8.83 o
   1   2   5     2948.62     2955.11     26.43 o
   2   2   5        5.07       22.69      1.06 o
   3   2   5      309.25      260.33      3.35 o
   4   2   5       52.83       46.45      1.62 o
   5   2   5      183.44      214.18      8.32 o
   6   2   5       74.43       84.38      3.87 o
   7   2   5       96.30       93.59      3.01 o
   8   2   5       42.70       40.00      2.40 o
   9   2   5        2.16        3.16      1.22 o
 -10   3   5        0.83        0.00      0.88 o
  -9   3   5       19.78       13.14      1.39 o
  -8   3   5      120.20      122.97      3.35 o
  -7   3   5        0.71        1.04      0.67 o
  -6   3   5      648.62      571.53      6.15 o
  -5   3   5      250.10      222.53      2.66 o
  -4   3   5       84.12       86.49      1.61 o
  -3   3   5      313.04      334.94      3.97 o
  -2   3   5        1.92        1.58      0.38 o
  -1   3   5      127.25      101.97      2.12 o
   0   3   5     1963.92     2371.20     31.87 o
   1   3   5       11.06       29.94      1.13 o
   2   3   5      904.18      870.70      8.61 o
   3   3   5       49.45       56.72      1.84 o
   4   3   5      291.03      318.56      4.98 o
   5   3   5      159.21      164.69      3.54 o
   6   3   5      218.08      222.73      5.03 o
   7   3   5      163.63      162.03      5.41 o
   8   3   5       15.47       19.85      1.80 o
   9   3   5       34.80       33.15      2.31 o
 -10   4   5       34.96       29.12      2.26 o
  -9   4   5        8.96        7.20      1.39 o
  -8   4   5        3.85        3.14      0.91 o
  -7   4   5      535.18      521.86      5.71 o
  -6   4   5       26.90       31.21      1.27 o
  -5   4   5      112.82      145.00      2.23 o
  -4   4   5       23.75       23.90      0.95 o
  -3   4   5      270.75      255.89      3.13 o
  -2   4   5      685.22      646.97      5.93 o
  -1   4   5       54.45       51.49      1.50 o
   0   4   5      191.15      215.48      4.55 o
   1   4   5      156.91      198.01      4.01 o
   2   4   5        0.48        0.00      0.52 o
   3   4   5       24.72       29.10      3.39 o
   4   4   5        7.26        5.82      2.16 o
   5   4   5       16.40       17.75      1.84 o
   6   4   5      324.16      327.44      5.99 o
   7   4   5      341.51      351.55      6.56 o
   8   4   5       11.98       12.27      1.60 o
   9   4   5        0.74        0.93      1.01 o
 -10   5   5       22.10       13.12      1.75 o
  -9   5   5        6.93        9.93      1.24 o
  -8   5   5        0.67        0.10      0.76 o
  -7   5   5        0.02        0.00      0.56 o
  -6   5   5        1.90        2.13      0.58 o
  -5   5   5        1.51        3.57      0.55 o
  -4   5   5      517.27      508.09      5.49 o
  -3   5   5      993.20      959.91      9.31 o
  -2   5   5      581.65      630.63      6.51 o
  -1   5   5      175.24      177.11      3.02 o
   0   5   5        4.72        8.63      1.12 o
   1   5   5       86.80      136.10      4.50 o
   2   5   5      249.10      262.93      5.19 o
   3   5   5      411.03      356.34      9.30 o
   4   5   5        0.19        0.00      1.57 o
   5   5   5      413.70      415.78      9.65 o
   6   5   5      482.80      467.59     14.59 o
   7   5   5       18.43       17.69      2.67 o
   8   5   5       52.94       52.16      4.37 o
  -9   6   5        1.44        0.00      1.26 o
  -8   6   5       70.81       70.46      3.12 o
  -7   6   5        4.08        1.05      0.90 o
  -6   6   5        1.52        2.09      0.76 o
  -5   6   5        2.41        0.74      0.71 o
  -4   6   5      248.91      281.04      4.55 o
  -3   6   5       18.87       14.96      1.23 o
  -2   6   5      707.99      746.20      8.15 o
  -1   6   5      148.15      149.81      2.48 o
   0   6   5      426.20      427.30      6.81 o
   1   6   5      513.74      426.41      6.96 o
   2   6   5      136.64      116.67      4.51 o
   3   6   5      141.93      142.19      5.18 o
   4   6   5        5.05       10.91      2.06 o
   5   6   5        0.05        0.00      1.40 o
   6   6   5      119.81      117.34      5.23 o
   7   6   5       82.34       90.58      5.53 o
   8   6   5        3.06        2.92      1.88 o
  -9   7   5       31.71       39.52      3.32 o
  -8   7   5       11.09        7.60      1.34 o
  -7   7   5        0.18        0.00      0.77 o
  -6   7   5      496.19      489.16      7.32 o
  -5   7   5        0.03        0.00      0.76 o
  -4   7   5      386.71      380.76      5.88 o
  -3   7   5      518.13      510.87      6.88 o
  -2   7   5       52.65       50.72      2.24 o
  -1   7   5       14.34       13.43      2.05 o
   0   7   5       38.55       43.80      3.17 o
   1   7   5        0.74        1.16      1.20 o
   2   7   5       50.54       46.93      3.60 o
   3   7   5       66.98       80.11      4.71 o
   4   7   5       51.68       51.03      3.96 o
   5   7   5       42.67       42.11      4.10 o
   6   7   5       24.97       25.87      3.13 o
   7   7   5       15.27       12.42      2.49 o
  -8   8   5       43.05       45.07      2.89 o
  -7   8   5       73.69       71.09      3.25 o
  -6   8   5       12.35       12.46      1.43 o
  -5   8   5       10.49       10.77      1.43 o
  -4   8   5       73.23       69.66      2.76 o
  -3   8   5       49.73       46.77      2.24 o
  -2   8   5      224.51      242.97     11.99 o
  -1   8   5      120.53      111.12      4.66 o
   0   8   5       19.09       24.07      2.64 o
   1   8   5      274.77      278.57      9.73 o
   2   8   5      412.01      404.65      9.78 o
   3   8   5      372.37      377.61      9.64 o
   4   8   5      298.16      301.62     12.84 o
   5   8   5       37.72       34.59      5.62 o
   6   8   5       27.85       27.31      3.36 o
   7   8   5       17.60       24.98      4.15 o
  -8   9   5        5.98        6.39      1.68 o
  -7   9   5        2.13        3.79      1.17 o
  -6   9   5        1.70        4.13      1.12 o
  -5   9   5       89.29       93.80      5.66 o
  -4   9   5        2.66        1.78      1.12 o
  -3   9   5       13.02       14.69      1.69 o
  -2   9   5       94.28       83.46      5.44 o
  -1   9   5       17.63       20.79      2.56 o
   0   9   5      131.46      114.25      5.05 o
   1   9   5        1.44        1.93      1.51 o
   2   9   5      230.58      209.79      7.16 o
   3   9   5      118.93      112.60      5.33 o
   4   9   5       90.27       99.30      8.33 o
   5   9   5      129.80      130.47      6.13 o
   6   9   5      105.35      116.10     10.87 o
  -7  10   5        0.05        0.17      1.05 o
  -6  10   5       24.53       25.57      3.57 o
  -5  10   5        2.70        2.23      1.26 o
  -4  10   5      135.56      128.40      3.79 o
  -3  10   5       27.09       29.24      2.61 o
  -2  10   5       72.68       67.68      4.61 o
  -1  10   5       63.17       52.09      4.11 o
   0  10   5       15.59       12.64      2.26 o
   1  10   5        0.05        0.00      1.47 o
   2  10   5        8.02        1.26      1.65 o
   3  10   5       96.58       89.96      5.77 o
   4  10   5      140.75      125.42      6.03 o
   5  10   5        5.90        2.43      2.40 o
  -5  11   5      122.61      113.74      6.61 o
  -4  11   5       17.25       18.11      2.20 o
  -3  11   5      198.20      194.10      7.02 o
  -2  11   5       16.69       21.86      2.98 o
  -1  11   5       21.50       27.85      3.35 o
   0  11   5       20.83       26.16      3.27 o
   1  11   5       80.99       85.85      5.56 o
   2  11   5       13.39       17.99      3.65 o
   3  11   5      167.37      180.36      7.29 o
   4  11   5       19.22       24.45      4.23 o
  -3  12   5      135.73      130.73      7.93 o
  -2  12   5      142.92      152.81      6.44 o
  -1  12   5        1.58        0.00      1.62 o
   0  12   5       98.08      100.85      6.29 o
   1  12   5       69.71       78.23      9.31 o
   2  12   5       52.04       45.46      4.37 o
 -11   0   6        2.27        6.36      2.51 o
 -10   0   6       10.94       11.06      1.82 o
  -9   0   6      126.47      126.39      6.22 o
  -8   0   6        0.03        0.08      0.76 o
  -7   0   6      178.56      154.89      4.08 o
  -6   0   6        3.93       10.32      3.21 o
  -5   0   6     1668.82     1540.33     14.16 o
  -4   0   6     1868.15     2202.98     20.42 o
  -3   0   6      332.58      282.22      4.32 o
  -2   0   6      613.81      505.15      7.75 o
  -1   0   6     2042.84     2309.13     27.01 o
   0   0   6     9111.05     9468.83    115.98 o
   1   0   6     2757.11     2809.17     36.26 o
   2   0   6      144.02      113.13      2.83 o
   3   0   6     1032.85      980.84     12.29 o
   4   0   6      179.20      189.34      4.07 o
   5   0   6      314.89      284.78      6.36 o
   6   0   6      123.20      125.33      5.04 o
   7   0   6       11.96       13.38      2.62 o
   8   0   6       26.24       25.94      3.18 o
   9   0   6       23.87       28.70      3.54 o
 -11   1   6        9.80        7.89      1.92 o
 -10   1   6       33.69       33.73      1.99 o
  -9   1   6        1.33        0.27      0.69 o
  -8   1   6        0.11        0.00      0.62 o
  -7   1   6      165.65      152.78      2.59 o
  -6   1   6       65.41       64.92      1.60 o
  -5   1   6      214.71      212.69      2.39 o
  -4   1   6      182.61      178.57      2.00 o
  -3   1   6       35.55       19.39      0.83 o
  -2   1   6       17.55       37.86      1.19 o
  -1   1   6      805.90      811.22      7.38 o
   0   1   6      470.03      531.35      5.96 o
   1   1   6      546.95      618.15      7.36 o
   2   1   6     1711.46     1818.93     14.78 o
   3   1   6       21.18       11.71      0.85 o
   4   1   6      511.41      467.58      5.21 o
   5   1   6      265.32      267.09      4.39 o
   6   1   6        3.60        5.91      0.99 o
   7   1   6        2.87        2.44      0.99 o
   8   1   6        7.40       10.17      1.63 o
   9   1   6       18.90       16.63      2.16 o
 -10   2   6        4.09        6.19      1.07 o
  -9   2   6       12.05       12.58      1.21 o
  -8   2   6       30.51       31.99      1.62 o
  -7   2   6        8.78        6.38      0.79 o
  -6   2   6        2.69        6.72      0.66 o
  -5   2   6       23.65       31.42      1.07 o
  -4   2   6       63.70       56.32      1.13 o
  -3   2   6      983.35     1082.50      8.07 o
  -2   2   6     1835.31     1884.24     14.39 o
  -1   2   6        0.23        1.04      0.57 o
   0   2   6     1719.81     1582.10     16.30 o
   1   2   6     2222.50     2348.24     23.01 o
   2   2   6      626.65      530.24      5.26 o
   3   2   6      183.91      207.14      2.85 o
   4   2   6       46.76       46.31      2.95 o
   5   2   6       11.16        4.90      1.18 o
   6   2   6       71.80       69.75      2.60 o
   7   2   6       13.03       16.23      1.59 o
   8   2   6        0.22        1.08      1.19 o
   9   2   6        3.15        1.99      1.31 o
 -10   3   6       85.99       94.37      3.20 o
  -9   3   6       98.63       83.67      2.69 o
  -8   3   6      139.49      144.22      2.99 o
  -7   3   6      148.23      142.28      2.63 o
  -6   3   6        1.43        2.73      0.54 o
  -5   3   6      183.96      196.41      2.56 o
  -4   3   6      550.81      479.77      4.39 o
  -3   3   6        1.67        2.88      0.60 o
  -2   3   6      782.62      794.47      6.55 o
  -1   3   6     1094.95     1049.59     20.81 o
   0   3   6      921.82      918.36     11.90 o
   1   3   6      576.24      533.08      6.12 o
   2   3   6      148.78      138.58      2.52 o
   3   3   6      241.37      209.70      3.73 o
   4   3   6      182.31      169.42      3.53 o
   5   3   6     1000.24     1041.49     12.39 o
   6   3   6       96.43       99.83      2.97 o
   7   3   6       21.80       22.31      1.77 o
   8   3   6      232.20      236.13      5.14 o
 -10   4   6        3.66        3.81      1.73 o
  -9   4   6        9.06        8.12      1.21 o
  -8   4   6       20.24       18.19      1.30 o
  -7   4   6      127.61      123.25      2.49 o
  -6   4   6       23.95       15.74      0.99 o
  -5   4   6        3.35        6.55      1.17 o
  -4   4   6      262.09      264.71      3.68 o
  -3   4   6      328.82      381.95      4.05 o
  -2   4   6       58.59       75.90      1.49 o
  -1   4   6       13.79       14.34      1.34 o
   0   4   6     2199.34     2294.32     31.73 o
   1   4   6      661.41      717.69     10.66 o
   2   4   6      568.03      546.92     12.46 o
   3   4   6     2173.77     2248.04     31.46 o
   4   4   6      965.22      970.51     16.47 o
   5   4   6        4.59        4.58      0.86 o
   6   4   6       34.76       40.97      2.15 o
   7   4   6       19.00       18.84      2.24 o
   8   4   6       40.49       42.71      2.92 o
 -10   5   6        2.49        2.38      1.66 o
  -9   5   6       10.57        8.44      1.18 o
  -8   5   6        4.83        4.28      0.99 o
  -7   5   6       53.05       44.23      1.66 o
  -6   5   6     1207.54     1218.69     11.20 o
  -5   5   6        1.79        1.56      0.61 o
  -4   5   6      202.44      180.10      2.77 o
  -3   5   6      189.57      183.63      2.44 o
  -2   5   6       33.01       38.86      1.09 o
  -1   5   6        3.89       12.23      0.95 o
   0   5   6        3.25        6.54      0.65 o
   1   5   6       79.74       53.77      2.16 o
   2   5   6       30.79       23.79      2.38 o
   3   5   6       20.46       19.82      2.35 o
   4   5   6      329.03      329.47      8.51 o
   5   5   6       65.01       66.46      5.36 o
   6   5   6       18.43       18.91      2.59 o
   7   5   6      173.00      174.03      6.68 o
   8   5   6        6.25        7.67      4.08 o
  -9   6   6        4.32        5.59      1.70 o
  -8   6   6       25.71       29.82      2.30 o
  -7   6   6        7.52       11.40      1.27 o
  -6   6   6      831.47      850.29      8.82 o
  -5   6   6      761.13      755.05      8.33 o
  -4   6   6       34.69       34.29      1.84 o
  -3   6   6      306.65      281.84      4.05 o
  -2   6   6      211.68      189.39      3.26 o
  -1   6   6      221.53      229.24      4.48 o
   0   6   6      138.93      113.10      3.13 o
   1   6   6      495.06      445.36     11.39 o
   2   6   6        9.28       12.50      2.01 o
   3   6   6     1187.17     1163.88     19.49 o
   4   6   6      886.93      881.91     23.93 o
   5   6   6       78.77       85.62      5.24 o
   6   6   6        6.93        6.76      2.06 o
   7   6   6        3.61        2.92      2.55 o
  -9   7   6        3.70        2.53      1.80 o
  -8   7   6        0.39        1.39      0.94 o
  -7   7   6        1.19        0.93      0.84 o
  -6   7   6       46.75       43.07      1.89 o
  -5   7   6      641.30      643.22      7.52 o
  -4   7   6      509.04      492.15      6.63 o
  -3   7   6       88.42       99.39      2.28 o
  -2   7   6      142.40      120.87      3.52 o
  -1   7   6      781.28      795.68     12.62 o
   0   7   6       42.30       41.90      2.13 o
   1   7   6        5.69        6.81      1.63 o
   2   7   6       59.84       59.04      4.08 o
   3   7   6       19.62       16.20      2.49 o
   4   7   6      501.82      491.23     14.07 o
   5   7   6       31.87       38.63      5.92 o
   6   7   6        8.55        9.76      3.65 o
   7   7   6        4.10        4.90      2.10 o
  -8   8   6        1.93        3.42      1.23 o
  -7   8   6      141.52      153.91      3.59 o
  -6   8   6       96.43       92.03      2.70 o
  -5   8   6      171.02      159.02      3.26 o
  -4   8   6        6.17        3.21      1.25 o
  -3   8   6       31.88       29.66      2.40 o
  -2   8   6       87.82       69.00     11.36 o
  -1   8   6      190.54      190.10      6.38 o
   0   8   6       81.05       68.60      4.47 o
   1   8   6        1.74        2.04      1.40 o
   2   8   6        1.94        3.47      1.63 o
   3   8   6      136.43      130.39      5.66 o
   4   8   6       68.30       66.88      4.78 o
   5   8   6      107.07       97.61      5.96 o
   6   8   6       11.05        8.37      2.38 o
  -7   9   6       13.36       21.18      1.69 o
  -6   9   6        1.64        0.81      1.05 o
  -5   9   6        8.38        8.02      1.60 o
  -4   9   6      274.67      260.44      6.41 o
  -3   9   6      140.14      141.05      4.69 o
  -2   9   6      474.66      440.83     20.99 o
  -1   9   6      542.35      516.78     11.72 o
   0   9   6        1.94        1.22      1.39 o
   1   9   6      230.74      204.36      7.05 o
   2   9   6        1.05        3.27      1.63 o
   3   9   6       15.20       16.34      2.63 o
   4   9   6       75.85       81.00      5.47 o
   5   9   6       46.23       43.85      4.27 o
  -6  10   6       43.83       47.01      3.34 o
  -5  10   6       65.23       61.35      3.74 o
  -4  10   6       95.87       93.53      5.50 o
  -3  10   6      166.23      159.10      9.03 o
  -2  10   6       87.62       97.19      5.67 o
  -1  10   6       39.57       31.12      3.40 o
   0  10   6      421.48      421.68     10.85 o
   1  10   6       95.58      116.85      6.22 o
   2  10   6       24.37       26.42      4.15 o
   3  10   6      155.39      155.11      6.70 o
   4  10   6       87.79       98.85      6.57 o
  -5  11   6        5.03        4.98      2.01 o
  -4  11   6       15.46       15.24      1.94 o
  -3  11   6       20.91       18.07      2.79 o
  -2  11   6        0.12        1.67      1.68 o
  -1  11   6       23.36       22.24      3.02 o
   0  11   6        8.06       10.72      2.46 o
   1  11   6        4.99        5.39      2.33 o
   2  11   6        1.98        1.66      1.78 o
   3  11   6        1.42        0.96      3.50 o
  -2  12   6       62.82       64.44      5.05 o
  -1  12   6        4.70        7.57      3.05 o
   0  12   6        8.80       13.10      2.63 o
   1  12   6        4.27        0.10      2.20 o
 -10   1   7        0.18        0.00      0.91 o
  -9   1   7        0.27        0.78      0.80 o
  -8   1   7      159.87      169.21      3.24 o
  -7   1   7       25.00       31.12      1.59 o
  -6   1   7      132.66      126.82      2.10 o
  -5   1   7      405.43      380.67      3.44 o
  -4   1   7      183.32      231.68      2.62 o
  -3   1   7     1377.63     1271.21      9.83 o
  -2   1   7      440.63      486.24      4.76 o
  -1   1   7       33.10       23.61      1.02 o
   0   1   7       76.99       92.02      1.71 o
   1   1   7      101.87      105.89      1.90 o
   2   1   7       27.97       16.39      1.26 o
   3   1   7      440.47      523.74      5.24 o
   4   1   7        6.85        4.15      0.89 o
   5   1   7       32.12       20.47      1.59 o
   6   1   7       51.29       58.55      3.05 o
   7   1   7        0.36        0.00      1.01 o
   8   1   7       30.18       27.49      2.40 o
 -10   2   7       38.54       35.36      1.94 o
  -9   2   7      157.93      147.64      3.18 o
  -8   2   7        1.16        0.07      0.62 o
  -7   2   7        0.04        0.00      0.54 o
  -6   2   7       65.05       74.31      1.66 o
  -5   2   7       55.88       37.14      1.24 o
  -4   2   7      546.01      509.74      4.68 o
  -3   2   7        4.66        8.04      0.76 o
  -2   2   7        1.02        0.86      0.59 o
  -1   2   7      561.62      503.16      5.49 o
   0   2   7     1518.07     1577.74     15.11 o
   1   2   7      136.00      143.26      2.51 o
   2   2   7      258.12      240.56      3.30 o
   3   2   7      975.22      888.21      8.92 o
   4   2   7        0.96        3.93      0.70 o
   5   2   7      236.40      233.63      4.19 o
   6   2   7      152.06      138.48      3.62 o
   7   2   7        0.12        0.00      0.94 o
   8   2   7        0.01        0.56      1.11 o
 -10   3   7       13.80       10.14      1.81 o
  -9   3   7       39.00       39.72      2.15 o
  -8   3   7       30.89       26.51      1.59 o
  -7   3   7        2.99        4.68      0.75 o
  -6   3   7      353.31      337.43      4.41 o
  -5   3   7      181.62      180.23      2.83 o
  -4   3   7       23.18       28.76      1.19 o
  -3   3   7        4.01        4.05      0.56 o
  -2   3   7        1.60        6.86      0.81 o
  -1   3   7        8.64        6.51      1.10 o
   0   3   7        6.69        9.95      0.87 o
   1   3   7       82.19       64.75      1.86 o
   2   3   7       71.41       51.10      1.73 o
   3   3   7      244.82      242.57      3.91 o
   4   3   7      131.97      114.80      2.77 o
   5   3   7       22.34       27.23      1.67 o
   6   3   7      244.88      244.24      5.08 o
   7   3   7       20.06       21.88      2.06 o
   8   3   7        0.92        0.00      1.30 o
 -10   4   7        9.53       11.31      1.83 o
  -9   4   7       70.81       62.62      2.41 o
  -8   4   7      189.44      170.27      3.53 o
  -7   4   7        1.32        1.61      0.71 o
  -6   4   7      125.36      132.48      2.96 o
  -5   4   7        4.99        7.84      0.74 o
  -4   4   7       72.89       63.07      1.67 o
  -3   4   7       39.37       49.72      1.63 o
  -2   4   7        1.87        3.66      0.55 o
  -1   4   7       23.49       33.92      2.58 o
   0   4   7        0.04        0.53      0.81 o
   1   4   7      123.69      111.46      4.13 o
   2   4   7      401.48      472.17      9.85 o
   3   4   7       95.73      102.50      4.37 o
   4   4   7      332.40      376.29      8.98 o
   5   4   7      379.39      375.38     11.61 o
   6   4   7       94.21       90.61      3.04 o
   7   4   7        0.12        0.90      0.86 o
   8   4   7       25.41       28.20      4.05 o
  -9   5   7        2.23        0.56      0.91 o
  -8   5   7       17.45       20.27      1.84 o
  -7   5   7        3.21        5.43      0.91 o
  -6   5   7       92.73       76.04      2.45 o
  -5   5   7      652.18      664.95      6.53 o
  -4   5   7      101.31      106.53      2.10 o
  -3   5   7        5.52        4.16      0.55 o
  -2   5   7      386.86      367.18      4.46 o
  -1   5   7      279.35      277.64      4.45 o
   0   5   7      440.97      401.57      7.37 o
   1   5   7     1120.30     1047.86     17.39 o
   2   5   7       49.16       37.63      3.09 o
   3   5   7      247.66      237.63      7.00 o
   4   5   7      222.08      228.57      7.06 o
   5   5   7       84.84       93.64      5.27 o
   6   5   7      167.53      173.44      6.58 o
   7   5   7        6.73        8.83      2.21 o
  -9   6   7        3.80        4.00      1.47 o
  -8   6   7       79.18       80.71      3.32 o
  -7   6   7      269.33      272.76      5.65 o
  -6   6   7      322.18      313.77      4.95 o
  -5   6   7      173.75      173.48      4.51 o
  -4   6   7        2.38        1.18      0.68 o
  -3   6   7       13.04       14.33      1.20 o
  -2   6   7       62.46       60.82      3.27 o
  -1   6   7       48.83       37.44      2.38 o
   0   6   7      274.39      241.60      6.87 o
   1   6   7       28.19       27.77      2.88 o
   2   6   7       48.14       33.67      3.46 o
   3   6   7     1280.39     1235.81     24.81 o
   4   6   7      583.65      585.87     14.27 o
   5   6   7       28.83       27.25      3.08 o
   6   6   7        0.80        0.59      1.61 o
   7   6   7        0.60        1.39      2.09 o
  -8   7   7       25.65       26.39      2.58 o
  -7   7   7        0.36        0.69      0.89 o
  -6   7   7        4.72        3.10      0.88 o
  -5   7   7      100.73       84.90      3.41 o
  -4   7   7      142.20      131.16      3.12 o
  -3   7   7       74.66       78.70      2.64 o
  -2   7   7       53.30       55.39      2.54 o
  -1   7   7        6.26        8.81      2.58 o
   0   7   7       83.53       95.33      3.30 o
   1   7   7      393.80      413.93      9.99 o
   2   7   7      248.52      224.88      7.21 o
   3   7   7       71.25       66.91      4.70 o
   4   7   7        0.40        0.00      1.34 o
   5   7   7        2.07        0.00      1.39 o
   6   7   7        5.02        2.31      1.86 o
  -8   8   7        7.79        9.24      1.57 o
  -7   8   7       52.76       56.16      3.48 o
  -6   8   7      105.81      100.10      3.77 o
  -5   8   7       36.18       34.25      2.63 o
  -4   8   7       44.18       46.72      2.28 o
  -3   8   7      265.44      238.94      4.76 o
  -2   8   7       21.61       28.19      2.03 o
  -1   8   7      352.93      337.89      6.64 o
   0   8   7        1.36        1.74      0.92 o
   1   8   7      239.70      230.19      9.67 o
   2   8   7      184.95      167.92      8.54 o
   3   8   7       30.27       30.03      3.40 o
   4   8   7       12.44       12.82      2.55 o
   5   8   7       25.46       29.73      3.54 o
   6   8   7        0.15        1.98      2.38 o
  -7   9   7        8.72        8.56      1.61 o
  -6   9   7       21.22       28.18      3.19 o
  -5   9   7       74.96       83.81      2.95 o
  -4   9   7        1.34        2.00      1.35 o
  -3   9   7      108.17       99.28      4.11 o
  -2   9   7      236.61      213.81      6.93 o
  -1   9   7       15.72       18.85      3.38 o
   0   9   7       12.93       18.49      2.79 o
   1   9   7       10.59       12.03      2.25 o
   2   9   7       10.95        5.47      1.86 o
   3   9   7       27.78       28.35      3.40 o
   4   9   7      226.27      227.69      8.27 o
   5   9   7        9.25       10.62      3.17 o
  -6  10   7       60.02       59.34      4.26 o
  -5  10   7       11.14        8.85      1.87 o
  -4  10   7        4.87        4.96      1.64 o
  -3  10   7        4.97        6.73      3.18 o
  -2  10   7       16.44       12.79      3.35 o
  -1  10   7        0.93        0.68      1.47 o
   0  10   7       74.92       62.24      4.86 o
   1  10   7      198.49      191.14      7.31 o
   2  10   7        1.86        2.07      2.16 o
   3  10   7       42.54       32.72      3.84 o
   4  10   7       51.91       50.06     13.99 o
  -4  11   7       52.75       65.23      7.50 o
  -3  11   7        0.01        0.00      1.31 o
  -2  11   7      163.92      153.77      6.02 o
  -1  11   7       25.02       14.71      2.72 o
   0  11   7      200.57      217.17      8.00 o
   1  11   7      173.51      156.30      6.97 o
   2  11   7        0.21        2.93      2.45 o
 -10   0   8       62.37       63.34      3.92 o
  -9   0   8        8.17        4.31      1.47 o
  -8   0   8      242.27      251.65     10.02 o
  -7   0   8      151.23      124.84      5.75 o
  -6   0   8        5.81       10.48      1.22 o
  -5   0   8      526.82      553.02      6.80 o
  -4   0   8      337.32      334.80      5.18 o
  -3   0   8       96.37      161.51      3.69 o
  -2   0   8     1011.80     1108.02     12.36 o
  -1   0   8      340.25      304.20      6.53 o
   0   0   8        8.99       13.86      1.21 o
   1   0   8      359.81      309.08      5.44 o
   2   0   8      218.68      230.74      5.39 o
   3   0   8      215.29      280.05      6.26 o
   4   0   8       75.08       78.15      5.37 o
   5   0   8       66.20       77.06      4.38 o
   6   0   8        3.82        2.36      1.75 o
   7   0   8      114.85      121.34      5.64 o
   8   0   8        0.58        0.00      1.62 o
 -10   1   8        0.00        0.00      0.98 o
  -9   1   8        0.49        0.69      0.85 o
  -8   1   8       62.96       57.10      2.16 o
  -7   1   8      163.49      167.87      3.26 o
  -6   1   8      126.38      121.69      2.51 o
  -5   1   8        1.56        0.57      0.50 o
  -4   1   8        5.76        9.06      0.71 o
  -3   1   8     2860.98     2809.93     20.87 o
  -2   1   8      399.55      383.43      4.34 o
  -1   1   8       16.64       22.54      1.12 o
   0   1   8      102.00      113.34      2.67 o
   1   1   8      136.72      132.56      2.27 o
   2   1   8      123.35      124.45      2.27 o
   3   1   8       30.75       37.05      2.43 o
   4   1   8      154.86      156.03      5.38 o
   5   1   8        5.51        6.22      1.20 o
   6   1   8      264.05      258.78      5.76 o
   7   1   8       71.20       68.32      3.31 o
   8   1   8        0.39        0.13      1.26 o
 -10   2   8       10.04       12.37      1.81 o
  -9   2   8        5.93        4.51      1.03 o
  -8   2   8        0.19        0.00      0.74 o
  -7   2   8       68.84       60.97      1.94 o
  -6   2   8      147.33      171.42      3.02 o
  -5   2   8      356.31      371.38      4.13 o
  -4   2   8      473.03      444.70      5.52 o
  -3   2   8      222.20      227.41      3.14 o
  -2   2   8      284.69      303.53      3.93 o
  -1   2   8       73.95       67.53      1.70 o
   0   2   8        2.92        1.06      0.45 o
   1   2   8      439.66      482.31      5.09 o
   2   2   8      253.83      227.21      3.37 o
   3   2   8       10.52       12.53      1.12 o
   4   2   8       80.22       77.75      2.95 o
   5   2   8        9.32       11.53      1.39 o
   6   2   8       17.51       17.59      1.66 o
   7   2   8        3.03        7.76      1.46 o
   8   2   8        5.41        6.65      1.53 o
 -10   3   8        0.21        0.00      1.13 o
  -9   3   8       10.69       13.28      1.55 o
  -8   3   8       16.18       15.06      1.30 o
  -7   3   8       14.40       12.72      1.04 o
  -6   3   8      216.24      212.56      3.13 o
  -5   3   8      130.69      120.11      2.58 o
  -4   3   8      405.91      442.87      4.60 o
  -3   3   8     1343.67     1342.17     12.53 o
  -2   3   8     1015.41      933.28     10.28 o
  -1   3   8       16.73       22.39      1.67 o
   0   3   8      309.73      261.69      3.81 o
   1   3   8      130.46      141.34      4.06 o
   2   3   8      124.75      120.86      2.64 o
   3   3   8     2103.10     2058.85     19.55 o
   4   3   8       76.97       87.41      3.55 o
   5   3   8      252.43      249.85      4.85 o
   6   3   8      306.72      328.94      5.93 o
   7   3   8       47.32       54.60      2.68 o
 -10   4   8        0.20        0.00      1.14 o
  -9   4   8        9.62       10.22      1.32 o
  -8   4   8      111.19      110.64      2.61 o
  -7   4   8      405.27      387.28      4.96 o
  -6   4   8      848.63      785.13      7.72 o
  -5   4   8      299.00      309.91      4.25 o
  -4   4   8        3.35        0.33      0.51 o
  -3   4   8      126.73      145.66      2.75 o
  -2   4   8      363.87      386.75      5.49 o
  -1   4   8        2.20        0.08      0.97 o
   0   4   8      584.00      623.39     10.76 o
   1   4   8      680.71      707.12     12.91 o
   2   4   8      309.04      312.40      7.81 o
   3   4   8      208.37      199.74      6.33 o
   4   4   8        9.69        6.70      1.49 o
   5   4   8       38.52       29.85      1.89 o
   6   4   8       18.67       17.90      2.50 o
   7   4   8       18.95       16.91      2.63 o
  -9   5   8       15.70       19.87      1.66 o
  -8   5   8       49.32       51.63      2.03 o
  -7   5   8        0.69        0.77      0.72 o
  -6   5   8       76.03       67.60      2.03 o
  -5   5   8        6.77        7.09      0.88 o
  -4   5   8      192.32      182.23      3.17 o
  -3   5   8        0.50        0.00      0.48 o
  -2   5   8        3.24        3.89      0.69 o
  -1   5   8       96.25       85.90      4.07 o
   0   5   8       29.10       31.09      7.75 o
   1   5   8      647.35      670.35     12.92 o
   2   5   8      680.92      647.82     16.46 o
   3   5   8       31.93       24.40      2.79 o
   4   5   8       57.24       44.71      3.75 o
   5   5   8        0.74        1.40      1.42 o
   6   5   8        0.05        0.00      1.49 o
   7   5   8        0.40        2.25      2.30 o
  -9   6   8       43.90       41.07      3.71 o
  -8   6   8      197.32      199.17      4.42 o
  -7   6   8      416.97      399.16      5.65 o
  -6   6   8        2.51        2.09      0.62 o
  -5   6   8       23.54       21.07      1.58 o
  -4   6   8      356.55      359.20      6.02 o
  -3   6   8        4.33        4.82      1.04 o
  -2   6   8      634.34      614.04      9.61 o
  -1   6   8      874.83      857.12     18.64 o
   0   6   8       21.72       20.12      2.49 o
   1   6   8     1547.56     1487.78     18.68 o
   2   6   8      914.90      869.54     16.24 o
   3   6   8        1.73        0.16      1.49 o
   4   6   8        0.26        0.80      1.43 o
   5   6   8       34.91       38.23      3.83 o
   6   6   8       45.07       34.96      4.25 o
  -8   7   8        4.46        3.57      1.34 o
  -7   7   8       40.03       44.49      2.36 o
  -6   7   8      125.64      118.13      3.63 o
  -5   7   8       18.07       15.49      1.55 o
  -4   7   8      266.34      264.92      5.78 o
  -3   7   8      515.84      474.72      7.42 o
  -2   7   8      320.03      317.78      5.68 o
  -1   7   8        5.60        8.42      1.51 o
   0   7   8      285.82      271.98      7.93 o
   1   7   8      216.95      203.19      6.87 o
   2   7   8        6.56        9.17      2.05 o
   3   7   8        8.93       11.94      2.81 o
   4   7   8       91.66       95.52      7.15 o
   5   7   8       33.15       36.06      3.96 o
   6   7   8      196.07      210.23      9.54 o
  -7   8   8        0.03        0.00      1.03 o
  -6   8   8        7.50        9.23      1.34 o
  -5   8   8        0.00        0.00      0.85 o
  -4   8   8       21.32       18.04      1.69 o
  -3   8   8        2.41        2.36      1.01 o
  -2   8   8        6.05        5.62      1.28 o
  -1   8   8      224.96      202.98      5.18 o
   0   8   8        8.80        6.76      1.91 o
   1   8   8       10.88        6.43      2.96 o
   2   8   8       85.64       68.09      4.89 o
   3   8   8        3.48        4.59      1.96 o
   4   8   8       24.49       17.18      2.88 o
   5   8   8       32.59       26.37      5.37 o
  -6   9   8       57.62       61.91      3.17 o
  -5   9   8        4.45        3.32      1.10 o
  -4   9   8       90.85       91.38      3.33 o
  -3   9   8       17.83       20.52      1.98 o
  -2   9   8       22.57       26.13      2.19 o
  -1   9   8       18.42       14.30      2.07 o
   0   9   8      101.77       96.25      5.90 o
   1   9   8        7.30       10.52      2.15 o
   2   9   8       48.20       50.94      4.47 o
   3   9   8       71.42       65.88      5.14 o
   4   9   8       25.56       29.62      4.59 o
  -5  10   8      102.92      104.61      5.08 o
  -4  10   8       41.46       39.83      3.81 o
  -3  10   8        9.08       11.63      2.42 o
  -2  10   8       65.69       67.36      4.20 o
  -1  10   8       97.12       84.33      5.61 o
   0  10   8       31.30       30.01      3.63 o
   1  10   8      207.88      194.91      7.59 o
   2  10   8      164.05      176.92      7.54 o
   3  10   8        0.36        0.00      2.20 o
  -3  11   8        6.37        7.82      1.99 o
  -2  11   8       59.15       58.37      4.14 o
  -1  11   8       16.23       16.92      2.94 o
   0  11   8        0.40        0.00      2.50 o
   1  11   8       14.96       15.25      3.71 o
 -10   1   9        3.75        3.69      1.27 o
  -9   1   9        0.64        0.00      0.88 o
  -8   1   9        3.27        3.39      1.03 o
  -7   1   9      250.64      238.82      4.26 o
  -6   1   9       21.10       22.22      1.26 o
  -5   1   9        7.72        1.58      0.63 o
  -4   1   9       66.39       63.37      1.94 o
  -3   1   9      331.76      381.23      5.14 o
  -2   1   9        2.46        0.02      0.48 o
  -1   1   9       21.13       24.69      1.24 o
   0   1   9       50.81       38.33      1.48 o
   1   1   9       13.21        5.42      0.69 o
   2   1   9       11.99       13.21      1.07 o
   3   1   9       72.46       61.62      2.39 o
   4   1   9        1.03        0.35      0.77 o
   5   1   9        3.90        1.06      1.82 o
   6   1   9       55.36       50.75      3.72 o
   7   1   9       45.21       45.34      2.92 o
 -10   2   9        3.55        1.86      1.31 o
  -9   2   9        3.81        6.74      1.21 o
  -8   2   9       14.01       14.61      1.40 o
  -7   2   9       34.96       30.15      1.59 o
  -6   2   9       79.05       76.33      2.27 o
  -5   2   9      856.37      908.18     10.30 o
  -4   2   9       63.34       87.95      2.24 o
  -3   2   9       82.59       66.81      2.59 o
  -2   2   9      636.78      663.37      8.31 o
  -1   2   9       28.08       21.30      1.31 o
   0   2   9      693.46      698.84      8.67 o
   1   2   9      180.75      164.34      2.93 o
   2   2   9       30.21       40.04      2.06 o
   3   2   9      213.58      211.71      4.29 o
   4   2   9      454.21      412.36      6.61 o
   5   2   9       17.17       10.42      1.34 o
   6   2   9        1.83        1.63      1.07 o
   7   2   9       15.24       10.64      2.89 o
  -9   3   9       14.12       15.59      1.51 o
  -8   3   9       56.11       53.73      2.12 o
  -7   3   9        0.06        0.00      0.64 o
  -6   3   9        2.08        1.65      0.66 o
  -5   3   9       30.78       32.14      1.59 o
  -4   3   9      213.75      212.52      4.40 o
  -3   3   9       16.02       14.91      1.59 o
  -2   3   9       77.50       75.11      2.51 o
  -1   3   9       69.75       51.58      1.94 o
   0   3   9       14.16       20.50      1.28 o
   1   3   9       83.94      101.28      3.03 o
   2   3   9      224.49      231.52      4.41 o
   3   3   9      739.54      736.14     10.61 o
   4   3   9        0.18        0.00      0.77 o
   5   3   9        0.83        0.00      0.92 o
   6   3   9        9.01        4.84      1.17 o
   7   3   9        3.86        1.68      1.70 o
  -9   4   9       31.76       29.59      2.17 o
  -8   4   9        0.31        0.70      0.74 o
  -7   4   9       35.29       32.52      1.64 o
  -6   4   9       96.84       99.11      2.37 o
  -5   4   9        0.76        0.02      0.66 o
  -4   4   9      328.62      351.18      5.71 o
  -3   4   9       60.04       51.68      2.52 o
  -2   4   9       62.48       68.76      3.23 o
  -1   4   9       23.42       21.38      2.96 o
   0   4   9       85.49      102.13      4.08 o
   1   4   9       36.07       31.69      2.92 o
   2   4   9      218.19      239.65      7.89 o
   3   4   9      383.61      413.96     11.98 o
   4   4   9       63.36       48.25      4.77 o
   5   4   9        9.32        8.22      4.25 o
   6   4   9       15.60       16.28      2.72 o
  -9   5   9       32.18       33.79      1.97 o
  -8   5   9        0.21        1.22      0.84 o
  -7   5   9       19.62       24.19      1.46 o
  -6   5   9       70.09       77.46      2.36 o
  -5   5   9       25.32       25.41      1.41 o
  -4   5   9      414.04      404.71      5.72 o
  -3   5   9       30.33       34.14      1.83 o
  -2   5   9      301.18      294.21      4.81 o
  -1   5   9      557.70      546.72      7.71 o
   0   5   9      174.82      180.01      7.15 o
   1   5   9       42.52       35.96      3.21 o
   2   5   9      124.07      105.20      6.66 o
   3   5   9       76.44       87.95      6.30 o
   4   5   9       30.11       25.55      3.01 o
   5   5   9       23.59       21.27      3.01 o
   6   5   9        2.65        7.38      4.62 o
  -8   6   9       40.83       41.43      1.88 o
  -7   6   9        9.78        9.60      1.03 o
  -6   6   9        4.52        4.28      0.80 o
  -5   6   9      250.62      257.81      4.23 o
  -4   6   9       79.57       79.60      2.42 o
  -3   6   9       56.48       50.49      1.85 o
  -2   6   9      239.61      225.50      4.65 o
  -1   6   9        0.89        0.25      0.80 o
   0   6   9      246.98      204.16      4.70 o
   1   6   9      561.25      517.30     11.62 o
   2   6   9       96.05      101.66      6.47 o
   3   6   9        0.09        0.00      1.62 o
   4   6   9       16.10       14.63      2.63 o
   5   6   9       37.34       39.33      3.92 o
   6   6   9        0.39        0.00      2.10 o
  -8   7   9        2.21        3.39      1.28 o
  -7   7   9       12.79       10.61      1.55 o
  -6   7   9       44.16       42.81      2.38 o
  -5   7   9       22.87       21.69      1.88 o
  -4   7   9        6.76       11.24      1.65 o
  -3   7   9        1.09        1.21      1.01 o
  -2   7   9      180.43      182.96      4.92 o
  -1   7   9      576.03      561.90     11.91 o
   0   7   9      298.82      276.06     12.09 o
   1   7   9       59.12       62.31      4.53 o
   2   7   9       87.24       97.63      5.76 o
   3   7   9        0.00        0.00      1.62 o
   4   7   9      135.41      129.43      6.63 o
   5   7   9        0.26        0.49      1.87 o
  -7   8   9        6.56        5.02      1.41 o
  -6   8   9       27.90       20.44      2.10 o
  -5   8   9       79.82       85.27      3.26 o
  -4   8   9       10.49       12.52      2.43 o
  -3   8   9        4.01        3.78      1.37 o
  -2   8   9        0.11        0.78      1.07 o
  -1   8   9       50.11       52.79      3.58 o
   0   8   9       31.83       28.96      3.35 o
   1   8   9      208.64      213.31     10.39 o
   2   8   9        3.99        4.42      1.96 o
   3   8   9      174.85      171.73      7.06 o
   4   8   9       36.99       40.04      5.12 o
  -6   9   9        8.97       11.38      1.78 o
  -5   9   9       17.97       22.23      1.97 o
  -4   9   9       74.67       73.56      4.51 o
  -3   9   9       10.55       12.24      1.83 o
  -2   9   9       11.83        7.58      1.52 o
  -1   9   9       18.70       21.88      3.01 o
   0   9   9       12.73       16.69      2.75 o
   1   9   9       14.20       13.20      2.57 o
   2   9   9       21.59       21.19      3.17 o
   3   9   9        0.25        0.07      2.20 o
  -4  10   9        2.15        4.08      1.41 o
  -3  10   9        0.96        3.05      1.32 o
  -2  10   9        7.46        6.57      1.95 o
  -1  10   9        0.67        1.34      1.16 o
   0  10   9        0.16        0.00      1.46 o
   1  10   9        0.01        2.53      3.00 o
  -9   0  10       51.03       53.34      4.03 o
  -8   0  10        5.41        6.47      2.35 o
  -7   0  10        1.00        0.00      1.08 o
  -6   0  10      543.13      558.31     10.69 o
  -5   0  10      204.33      178.26      5.02 o
  -4   0  10       60.32       71.53      4.99 o
  -3   0  10       77.07       64.33      2.83 o
  -2   0  10      491.92      461.80      8.72 o
  -1   0  10      240.99      233.84      5.60 o
   0   0  10      604.24      612.76     10.46 o
   1   0  10        4.71        8.36      5.69 o
   2   0  10        3.20        5.30      1.27 o
   3   0  10       41.99       34.77      3.24 o
   4   0  10       29.35       21.99      4.00 o
   5   0  10       43.23       54.65      4.37 o
   6   0  10       14.08       16.11      3.37 o
  -9   1  10        0.66        0.00      0.98 o
  -8   1  10        6.53        7.35      1.29 o
  -7   1  10       24.69       24.20      1.79 o
  -6   1  10       42.42       45.23      2.22 o
  -5   1  10      139.26      140.36      3.25 o
  -4   1  10      170.97      165.55      3.04 o
  -3   1  10       23.78       27.40      1.54 o
  -2   1  10       87.00       91.52      2.37 o
  -1   1  10      179.78      158.38      3.45 o
   0   1  10       77.79       75.30      2.44 o
   1   1  10      179.74      157.47      3.26 o
   2   1  10      115.52      126.50      2.98 o
   3   1  10      171.72      162.35      4.65 o
   4   1  10      191.49      191.15      4.78 o
   5   1  10        0.15        0.00      1.03 o
   6   1  10       29.54       30.27      2.79 o
  -9   2  10        0.22        1.14      1.23 o
  -8   2  10       10.71        8.20      1.40 o
  -7   2  10       70.28       67.46      2.74 o
  -6   2  10       11.63       11.88      1.13 o
  -5   2  10       16.79       17.48      1.27 o
  -4   2  10       22.31       15.53      1.46 o
  -3   2  10      313.60      318.69      4.83 o
  -2   2  10      159.52      166.17      4.02 o
  -1   2  10       91.06       72.73      2.17 o
   0   2  10      514.04      514.06      7.99 o
   1   2  10       78.49       89.72      3.62 o
   2   2  10      133.86      134.64      3.47 o
   3   2  10        0.90        0.83      0.94 o
   4   2  10        1.18        1.05      0.94 o
   5   2  10       66.20       67.74      3.20 o
   6   2  10       10.36        9.47      1.62 o
  -9   3  10        0.10        0.43      0.99 o
  -8   3  10       62.89       77.34      3.20 o
  -7   3  10       80.07       74.85      2.87 o
  -6   3  10       21.43       30.16      1.80 o
  -5   3  10      311.57      310.04      4.85 o
  -4   3  10      462.51      440.00      6.28 o
  -3   3  10        0.10        0.13      0.95 o
  -2   3  10      729.60      715.19     10.65 o
  -1   3  10       15.03       11.33      1.07 o
   0   3  10      621.72      642.54      9.30 o
   1   3  10      838.12      830.71     10.46 o
   2   3  10       12.52       15.99      1.61 o
   3   3  10      108.62      117.85      3.51 o
   4   3  10       67.25       79.02      3.12 o
   5   3  10       76.36       74.77      3.32 o
   6   3  10       16.62       19.14      1.95 o
  -9   4  10       87.98       88.45      3.51 o
  -8   4  10       25.00       18.25      1.41 o
  -7   4  10        3.65        5.24      0.97 o
  -6   4  10        1.08        0.56      0.72 o
  -5   4  10       62.97       60.75      2.87 o
  -4   4  10       90.88       89.34      3.93 o
  -3   4  10       29.85       25.21      2.34 o
  -2   4  10        1.81        1.18      1.01 o
  -1   4  10       18.95       18.49      2.92 o
   0   4  10       23.07       24.82      2.50 o
   1   4  10        0.09        0.95      1.11 o
   2   4  10       13.16       15.19      5.75 o
   3   4  10        4.00        0.45      1.67 o
   4   4  10        9.90        9.70      2.05 o
   5   4  10        3.48        0.56      1.63 o
   6   4  10       29.67       30.11      3.26 o
  -8   5  10        9.19        8.83      1.21 o
  -7   5  10       27.59       28.23      1.70 o
  -6   5  10       60.89       55.79      2.13 o
  -5   5  10      147.97      140.48      3.08 o
  -4   5  10      172.41      181.42      4.64 o
  -3   5  10       43.63       43.48      2.57 o
  -2   5  10      207.46      212.29      5.53 o
  -1   5  10      221.94      214.40      6.43 o
   0   5  10       67.90       62.23      5.72 o
   1   5  10       86.58       78.25      6.84 o
   2   5  10      128.73      134.72      5.51 o
   3   5  10       65.41       64.99      4.52 o
   4   5  10      193.09      192.30      8.74 o
   5   5  10        0.53        2.85      2.38 o
  -8   6  10       27.38       25.65      1.71 o
  -7   6  10       18.08       27.16      1.71 o
  -6   6  10      140.82      136.52      3.05 o
  -5   6  10        5.16       10.00      1.49 o
  -4   6  10      458.42      439.51      6.70 o
  -3   6  10      232.83      224.00      4.53 o
  -2   6  10       36.38       38.85      3.44 o
  -1   6  10      298.82      308.81      6.27 o
   0   6  10      186.82      168.74      4.38 o
   1   6  10       26.15       20.65      2.77 o
   2   6  10       27.51       31.31      3.30 o
   3   6  10      126.67      138.63      6.07 o
   4   6  10        4.60        4.28      2.08 o
   5   6  10       94.43       86.79      7.24 o
  -7   7  10        0.17        0.00      1.07 o
  -6   7  10        2.57        2.79      1.29 o
  -5   7  10      251.96      262.22      6.29 o
  -4   7  10      140.21      138.06      4.37 o
  -3   7  10       21.13       22.62      2.46 o
  -2   7  10      291.17      278.59      8.07 o
  -1   7  10      483.20      506.30     11.48 o
   0   7  10       33.32       37.61      3.75 o
   1   7  10       21.57       29.38      4.75 o
   2   7  10        5.73        2.41      1.68 o
   3   7  10      166.55      179.70      7.24 o
   4   7  10      132.17      142.71      6.49 o
  -6   8  10        0.01        1.74      1.28 o
  -5   8  10       98.32      105.34      5.50 o
  -4   8  10      163.51      155.15      4.79 o
  -3   8  10      122.57      123.19      5.37 o
  -2   8  10        1.81        0.64      1.68 o
  -1   8  10       62.41       55.03      3.78 o
   0   8  10       52.50       49.27      5.37 o
   1   8  10       11.87       16.00      2.73 o
   2   8  10        0.29        0.55      1.72 o
   3   8  10        2.35        0.50      2.50 o
  -5   9  10       37.35       40.78      3.93 o
  -4   9  10       78.59       85.31      5.47 o
  -3   9  10        0.59        0.90      1.23 o
  -2   9  10      136.23      140.16      6.14 o
  -1   9  10       29.54       27.98      2.94 o
   0   9  10        0.73        0.08      1.59 o
   1   9  10       79.87       83.32      7.04 o
   2   9  10        4.47        2.45      3.62 o
  -2  10  10       22.35       19.05      3.02 o
  -1  10  10       80.13       84.51      5.80 o
  -9   1  11       35.31       38.70      2.75 o
  -8   1  11       60.04       71.24      3.21 o
  -7   1  11       23.12       26.03      2.01 o
  -6   1  11        0.02        0.00      0.75 o
  -5   1  11       71.93       86.49      2.92 o
  -4   1  11        9.75       11.43      2.22 o
  -3   1  11       79.90       76.93      3.40 o
  -2   1  11      219.40      225.31      4.56 o
  -1   1  11       10.56        9.90      1.22 o
   0   1  11      243.59      268.34      4.88 o
   1   1  11      147.32      146.33      3.63 o
   2   1  11        3.35        8.20      1.37 o
   3   1  11        9.35        3.68      1.57 o
   4   1  11      121.59      115.61      3.91 o
   5   1  11       98.63       97.44      5.16 o
  -9   2  11        0.35        0.09      1.22 o
  -8   2  11       56.35       58.28      3.23 o
  -7   2  11       50.65       59.07      2.78 o
  -6   2  11       88.23       96.35      2.80 o
  -5   2  11       28.54       30.29      1.78 o
  -4   2  11        0.13        0.00      0.77 o
  -3   2  11        6.54        3.66      1.29 o
  -2   2  11       56.92       57.46      2.42 o
  -1   2  11       34.82       40.08      2.14 o
   0   2  11      180.18      175.25      6.23 o
   1   2  11      938.01      938.28     11.73 o
   2   2  11      257.62      249.33      4.99 o
   3   2  11       17.66       16.19      1.88 o
   4   2  11      158.38      151.69      4.93 o
   5   2  11        4.22        5.47      1.37 o
  -8   3  11        0.01        0.05      0.90 o
  -7   3  11        1.95        2.49      0.97 o
  -6   3  11        0.00        0.01      0.82 o
  -5   3  11       92.82      102.91      2.87 o
  -4   3  11       68.31       78.79      3.61 o
  -3   3  11       11.16       10.00      2.06 o
  -2   3  11       12.34       13.01      1.68 o
  -1   3  11      360.40      339.11      5.57 o
   0   3  11      224.13      255.71      5.24 o
   1   3  11       18.20       25.04      1.76 o
   2   3  11        0.98        0.00      1.39 o
   3   3  11       50.66       47.23      2.60 o
   4   3  11        1.53        1.74      1.12 o
   5   3  11        7.80       13.00      1.94 o
  -8   4  11        2.27        1.76      1.09 o
  -7   4  11       54.35       60.80      2.92 o
  -6   4  11       25.04       29.89      2.08 o
  -5   4  11        1.53        1.82      1.29 o
  -4   4  11       13.99       15.46      1.64 o
  -3   4  11       24.79       19.64      2.00 o
  -2   4  11        0.14        1.36      1.11 o
  -1   4  11        0.90        0.84      1.31 o
   0   4  11       35.30       38.61      4.13 o
   1   4  11       69.29       72.33      3.85 o
   2   4  11       79.59       84.29      5.67 o
   3   4  11        5.49        3.84      2.28 o
   4   4  11        7.49       15.62      2.55 o
   5   4  11       34.96       27.11      3.83 o
  -8   5  11        7.13       10.59      1.42 o
  -7   5  11        0.25        0.51      0.89 o
  -6   5  11        2.27        0.74      0.96 o
  -5   5  11        2.09        2.62      1.09 o
  -4   5  11       43.39       41.33      2.68 o
  -3   5  11      135.46      136.98      4.20 o
  -2   5  11      411.75      394.64      8.36 o
  -1   5  11      180.17      169.74      5.98 o
   0   5  11        1.17        1.02      1.24 o
   1   5  11        8.69        9.24      1.81 o
   2   5  11       46.08       46.21      4.94 o
   3   5  11       96.01      108.12      7.67 o
   4   5  11        1.24        2.23      2.38 o
  -7   6  11       53.93       53.90      2.52 o
  -6   6  11        0.65        0.00      0.97 o
  -5   6  11       10.46       11.53      1.49 o
  -4   6  11        0.67        1.74      1.16 o
  -3   6  11        4.67        6.27      1.24 o
  -2   6  11       29.07       25.65      2.03 o
  -1   6  11        5.81        2.82      1.44 o
   0   6  11       25.31       28.56      2.09 o
   1   6  11      139.05      134.29      7.22 o
   2   6  11       38.28       37.83      4.09 o
   3   6  11        0.23        0.00      1.94 o
   4   6  11       15.82       16.86      3.80 o
  -6   7  11       39.14       37.40      2.79 o
  -5   7  11        7.67        6.28      2.11 o
  -4   7  11      177.44      172.65      7.36 o
  -3   7  11      187.74      192.13      7.84 o
  -2   7  11       27.78       28.61      3.31 o
  -1   7  11       36.92       34.96      3.51 o
   0   7  11        2.36        0.50      1.39 o
   1   7  11        0.58        0.00      1.53 o
   2   7  11        0.10        0.28      1.60 o
   3   7  11        4.90        5.08      2.70 o
  -5   8  11        1.39        0.00      1.63 o
  -4   8  11      176.94      191.60      8.65 o
  -3   8  11       92.06      100.03     10.91 o
  -2   8  11       73.12       67.93      4.99 o
  -1   8  11       42.72       49.24      3.76 o
   0   8  11       54.80       48.31      3.73 o
   1   8  11      135.11      152.96     13.62 o
   2   8  11       74.31       80.10      6.96 o
  -3   9  11        7.68        3.75      2.21 o
  -2   9  11        4.75        4.23      2.17 o
  -1   9  11        9.28        7.36      2.24 o
  -8   0  12       77.00       75.71      4.79 o
  -7   0  12        7.74        8.51      1.99 o
  -6   0  12       24.63       30.32      2.78 o
  -5   0  12      231.68      245.55      7.97 o
  -4   0  12       47.80       49.03      3.90 o
  -3   0  12       57.63       64.62      4.50 o
  -2   0  12      516.81      490.17     11.52 o
  -1   0  12      160.91      151.09      5.69 o
   0   0  12        0.27        0.80      1.25 o
   1   0  12      131.92      130.79      5.33 o
   2   0  12       15.05       14.01      3.12 o
   3   0  12      203.52      216.95     10.12 o
   4   0  12      128.90      128.72      5.94 o
  -8   1  12        0.08        0.00      1.01 o
  -7   1  12       38.46       40.97      2.38 o
  -6   1  12        9.19       10.77      1.58 o
  -5   1  12       18.27       20.97      1.96 o
  -4   1  12       10.45        9.05      1.44 o
  -3   1  12        7.11        6.99      1.35 o
  -2   1  12      260.14      282.99      6.28 o
  -1   1  12      174.13      182.30      4.48 o
   0   1  12        6.20        8.00      1.20 o
   1   1  12       58.36       59.93      3.32 o
   2   1  12      124.16      112.85      5.33 o
   3   1  12        4.94        3.86      1.38 o
   4   1  12        6.50        4.45      1.53 o
  -8   2  12        4.43        7.79      2.31 o
  -7   2  12        2.37        3.12      1.27 o
  -6   2  12       18.45       25.72      2.08 o
  -5   2  12      159.01      174.44      4.00 o
  -4   2  12        1.55        0.98      2.42 o
  -3   2  12      429.64      427.73      6.83 o
  -2   2  12      116.15      128.66      5.22 o
  -1   2  12       63.03       63.26      2.73 o
   0   2  12        2.50        3.24      1.03 o
   1   2  12       28.12       24.35      1.84 o
   2   2  12       17.80       15.32      1.67 o
   3   2  12       39.69       37.31      2.53 o
   4   2  12        0.02        0.01      1.22 o
  -8   3  12        0.51        1.44      1.19 o
  -7   3  12       41.29       37.18      2.32 o
  -6   3  12       17.11       17.41      1.67 o
  -5   3  12        9.24       11.53      1.50 o
  -4   3  12       95.07      102.35      3.04 o
  -3   3  12      126.55      137.52      3.83 o
  -2   3  12      142.13      153.04      4.51 o
  -1   3  12      220.66      217.26      4.39 o
   0   3  12      191.00      185.44      4.47 o
   1   3  12       11.76       12.55      1.39 o
   2   3  12      335.20      325.07      9.02 o
   3   3  12      160.38      161.83      5.91 o
   4   3  12      118.74      118.24      3.82 o
  -7   4  12       36.00       37.35      2.94 o
  -6   4  12        0.02        0.00      0.86 o
  -5   4  12      141.03      147.61      4.13 o
  -4   4  12        4.69        4.37      1.21 o
  -3   4  12       49.37       49.60      3.05 o
  -2   4  12        0.09        0.00      1.50 o
  -1   4  12        1.64        0.00      1.31 o
   0   4  12       75.84       75.01      5.67 o
   1   4  12      247.90      246.53      8.41 o
   2   4  12       31.79       25.96      2.58 o
   3   4  12      132.57      135.05      5.16 o
   4   4  12      230.70      236.98      9.12 o
  -7   5  12        1.73        0.75      1.04 o
  -6   5  12       32.44       34.21      2.30 o
  -5   5  12      171.65      164.46      4.77 o
  -4   5  12       11.36       10.28      1.74 o
  -3   5  12       19.20       23.69      2.25 o
  -2   5  12       25.68       24.48      2.33 o
  -1   5  12      159.65      154.39      5.85 o
   0   5  12       35.60       35.39      5.16 o
   1   5  12       11.85       12.75      2.50 o
   2   5  12       31.98       31.84      3.59 o
   3   5  12        0.98        0.00      2.12 o
  -6   6  12       96.78       96.43      3.63 o
  -5   6  12       24.62       23.60      2.03 o
  -4   6  12       83.63       85.64      3.61 o
  -3   6  12       47.72       42.87      3.09 o
  -2   6  12      176.75      181.34      4.96 o
  -1   6  12       18.64       18.88      2.89 o
   0   6  12      109.06      114.84      5.05 o
   1   6  12      160.04      176.50      7.02 o
   2   6  12        0.00        0.00      2.12 o
  -5   7  12       62.55       65.50      4.29 o
  -4   7  12       81.31       71.90      6.33 o
  -3   7  12      110.68      114.29      6.21 o
  -2   7  12       10.07        7.69      2.34 o
  -1   7  12       79.84       81.53      5.88 o
   0   7  12        0.51        2.92      1.60 o
   1   7  12       33.58       30.73      6.48 o
  -3   8  12       45.13       39.50      4.07 o
  -2   8  12       18.88       21.23      3.05 o
  -1   8  12       31.14       28.14      3.46 o
  -7   1  13       42.51       42.20      2.87 o
  -6   1  13       17.30       17.50      2.18 o
  -5   1  13       95.20       94.06      3.75 o
  -4   1  13      143.95      153.67      4.46 o
  -3   1  13       41.04       41.03      2.67 o
  -2   1  13      152.54      170.25      4.56 o
  -1   1  13       51.23       57.44      2.91 o
   0   1  13       14.96       12.29      1.59 o
   1   1  13        0.91        0.12      1.02 o
   2   1  13        4.55        2.58      2.00 o
   3   1  13       14.69       12.54      2.05 o
  -7   2  13        1.48        0.85      1.19 o
  -6   2  13        3.99        3.41      1.26 o
  -5   2  13        4.34        4.13      1.55 o
  -4   2  13       65.83       68.95      5.36 o
  -3   2  13        4.35        2.63      1.27 o
  -2   2  13      123.58      113.23      3.64 o
  -1   2  13      208.70      207.60      4.52 o
   0   2  13       34.44       45.52      2.71 o
   1   2  13        1.08        0.00      0.99 o
   2   2  13       92.08       98.38      3.59 o
   3   2  13      140.68      143.27      4.91 o
  -7   3  13        5.05        6.22      1.48 o
  -6   3  13        0.03        0.00      1.00 o
  -5   3  13       11.02       11.69      1.50 o
  -4   3  13       42.85       43.38      3.34 o
  -3   3  13        0.69        0.00      1.27 o
  -2   3  13        4.33        2.47      1.44 o
  -1   3  13       44.90       42.09      2.44 o
   0   3  13        3.12        0.23      1.26 o
   1   3  13       33.30       39.11      2.32 o
   2   3  13       18.59       17.72      1.85 o
   3   3  13        6.58        8.20      1.77 o
  -6   4  13        0.43        0.77      1.04 o
  -5   4  13        0.60        2.44      1.26 o
  -4   4  13        5.92        6.23      1.29 o
  -3   4  13      106.12      111.80      3.65 o
  -2   4  13        0.51        0.08      1.43 o
  -1   4  13       37.85       36.69      3.38 o
   0   4  13       71.71       77.50      4.21 o
   1   4  13        1.15        2.28      1.44 o
   2   4  13       56.82       52.70      3.61 o
  -5   5  13      151.71      170.65      6.69 o
  -4   5  13      128.87      136.24      4.10 o
  -3   5  13        0.24        0.00      1.21 o
  -2   5  13      114.78      122.64      6.67 o
  -1   5  13       51.28       61.30      5.69 o
   0   5  13       17.26       21.95      3.17 o
   1   5  13       82.74       82.15      5.55 o
  -4   6  13        4.26        3.28      1.55 o
  -3   6  13       22.99       19.28      2.37 o
  -2   6  13       42.86       38.33      3.57 o
  -1   6  13       54.97       44.84      4.68 o
   0   6  13        4.45        5.38      2.21 o
  -6   0  14       50.37       45.48      4.38 o
  -5   0  14      250.16      262.09      8.88 o
  -4   0  14      667.13      681.94     37.98 o
  -3   0  14      194.04      199.89      8.12 o
  -2   0  14        3.17        2.70      2.00 o
  -1   0  14       42.58       39.05      3.77 o
   0   0  14        7.89        6.03      3.37 o
   1   0  14      135.17      127.44      7.75 o
   2   0  14      109.91      105.45      7.00 o
  -6   1  14        0.67        1.82      1.42 o
  -5   1  14        2.61        2.45      1.35 o
  -4   1  14       45.56       48.21      3.07 o
  -3   1  14      105.22      114.47      5.12 o
  -2   1  14        0.29        0.00      2.34 o
  -1   1  14        0.17        0.00      1.01 o
   0   1  14       61.39       59.83      3.58 o
   1   1  14       36.62       42.20      3.07 o
   2   1  14       10.05       10.97      2.16 o
  -6   2  14       20.45       23.71      3.60 o
  -5   2  14       54.17       59.36      3.54 o
  -4   2  14       26.61       22.35      3.27 o
  -3   2  14      180.35      189.14      5.77 o
  -2   2  14       18.03       17.82      1.92 o
  -1   2  14        7.35        5.42      2.40 o
   0   2  14        0.94        0.00      2.21 o
   1   2  14        2.59        0.00      1.15 o
  -5   3  14        0.86        0.00      1.27 o
  -4   3  14       13.15       11.56      2.39 o
  -3   3  14      302.01      326.28      8.50 o
  -2   3  14      198.34      203.67      5.72 o
  -1   3  14      119.23      106.23      3.77 o
   0   3  14      264.55      276.35      5.58 o
   1   3  14       62.27       64.19      3.06 o
  -4   4  14       61.91       72.40      4.68 o
  -3   4  14        7.40        7.83      1.88 o
  -2   4  14      197.81      201.27      6.77 o
  -1   4  14      163.39      153.40      6.54 o
   0   4  14        2.67        3.55      1.59 o
  -3   5  14        1.09        3.14      1.71 o
  -2   5  14        0.62        0.00      1.47 o
  -3   1  15       65.84       66.51      3.53 o
  -2   1  15        5.33        9.10      1.64 o
  -1   1  15       68.66       61.68      3.36 o
  -2   2  15      115.90      130.12      4.24 o
 
